# Supplementary material for: Mononuclear complexes of a tridentate redox-active ligand with sulfonamido groups: structure, properties, and reactivity
Source: Chem Sci. 2018 Jul 2;9(31):6540–7. doi: 10.1039/c7sc05445a (PMC6115676; doi:10.1039/c7sc05445a)
Supplement: Supplementary file 2 [file SC-009-C7SC05445A-s002.cif]

# Electronic Supplementary Material (ESI) for Chemical Science.
# This journal is © The Royal Society of Chemistry 2018

####################################################################### 
# 
# This file contains crystal structure data downloaded from the 
# Cambridge Structural Database (CSD) hosted by the Cambridge 
# Crystallographic Data Centre (CCDC).
# 
# Full information about CCDC data access policies and citation 
# guidelines are available at http://www.ccdc.cam.ac.uk/access/V1 
# 
# Audit and citation data items may have been added by the CCDC. 
# Please retain this information to preserve the provenance of 
# this file and to allow appropriate attribution of the data. 
# 
#######################################################################

data_Boro124
_database_code_depnum_ccdc_archive 'CCDC 1813039'
_audit_update_record             
;
2017-12-21 deposited with the CCDC.
2018-07-02 downloaded from the CCDC.
;
_audit_creation_date             2017-09-29
_audit_creation_method           
;
Olex2 1.2-beta
(compiled 2017.08.10 svn.r3458 for OlexSys, GUI svn.r5381)
;
_shelx_SHELXL_version_number     2017/1
_chemical_name_common            ?
_chemical_name_systematic        ?
_chemical_formula_moiety         'C52 H62 Fe N5 O4 S2'
_chemical_formula_sum            'C52 H62 Fe N5 O4 S2'
_chemical_formula_weight         941.03
_chemical_melting_point          ?
loop_
_atom_type_symbol
_atom_type_description
_atom_type_scat_dispersion_real
_atom_type_scat_dispersion_imag
_atom_type_scat_source
C C 0.0033 0.0016 'International Tables Vol C Tables 4.2.6.8 and 6.1.1.4'
H H 0.0000 0.0000 'International Tables Vol C Tables 4.2.6.8 and 6.1.1.4'
Fe Fe 0.3463 0.8444 'International Tables Vol C Tables 4.2.6.8 and 6.1.1.4'
N N 0.0061 0.0033 'International Tables Vol C Tables 4.2.6.8 and 6.1.1.4'
O O 0.0106 0.0060 'International Tables Vol C Tables 4.2.6.8 and 6.1.1.4'
S S 0.1246 0.1234 'International Tables Vol C Tables 4.2.6.8 and 6.1.1.4'

_shelx_space_group_comment       
;
The symmetry employed for this shelxl refinement is uniquely defined
by the following loop, which should always be used as a source of
symmetry information in preference to the above space-group names.
They are only intended as comments.
;
_space_group_crystal_system      triclinic
_space_group_IT_number           2
_space_group_name_H-M_alt        'P -1'
_space_group_name_Hall           '-P 1'
loop_
_space_group_symop_operation_xyz
'x, y, z'
'-x, -y, -z'

_cell_length_a                   10.175(2)
_cell_length_b                   16.218(3)
_cell_length_c                   16.588(3)
_cell_angle_alpha                84.402(6)
_cell_angle_beta                 81.108(7)
_cell_angle_gamma                76.300(7)
_cell_volume                     2622.3(10)
_cell_formula_units_Z            2
_cell_measurement_reflns_used    7415
_cell_measurement_temperature    100.0
_cell_measurement_theta_max      24.872
_cell_measurement_theta_min      2.188
_shelx_estimated_absorpt_T_max   0.984
_shelx_estimated_absorpt_T_min   0.922
_exptl_absorpt_coefficient_mu    0.413
_exptl_absorpt_correction_T_max  0.0265
_exptl_absorpt_correction_T_min  0.0099
_exptl_absorpt_correction_type   multi-scan
_exptl_absorpt_process_details   
'SADABS-2016/2 (Bruker,2016/2) was used for absorption correction. wR2(int) was 0.1432 before and 0.0719 after correction. The Ratio of minimum to maximum transmission is 0.3736. The \l/2 correction factor is Not present.'
_exptl_absorpt_special_details   ?
_exptl_crystal_colour            'Bluish Purple'
_exptl_crystal_colour_modifier   Bluish
_exptl_crystal_colour_primary    Purple
_exptl_crystal_density_diffrn    1.192
_exptl_crystal_density_meas      ?
_exptl_crystal_density_method    ?
_exptl_crystal_description       Blade
_exptl_crystal_F_000             998
_exptl_crystal_preparation       ?
_exptl_crystal_size_max          0.2
_exptl_crystal_size_mid          0.08
_exptl_crystal_size_min          0.04
_exptl_transmission_factor_max   ?
_exptl_transmission_factor_min   ?
_diffrn_reflns_av_R_equivalents  0.0702
_diffrn_reflns_av_unetI/netI     0.0773
_diffrn_reflns_Laue_measured_fraction_full 1.000
_diffrn_reflns_Laue_measured_fraction_max 0.985
_diffrn_reflns_limit_h_max       12
_diffrn_reflns_limit_h_min       -12
_diffrn_reflns_limit_k_max       19
_diffrn_reflns_limit_k_min       -19
_diffrn_reflns_limit_l_max       20
_diffrn_reflns_limit_l_min       -20
_diffrn_reflns_number            42428
_diffrn_reflns_point_group_measured_fraction_full 1.000
_diffrn_reflns_point_group_measured_fraction_max 0.985
_diffrn_reflns_theta_full        25.000
_diffrn_reflns_theta_max         25.641
_diffrn_reflns_theta_min         1.245
_diffrn_ambient_temperature      100.0
_diffrn_detector                 'Bruker APEX-II CCD'
_diffrn_detector_area_resol_mean 8.258
_diffrn_detector_type            'CCD Area Detector'
_diffrn_measured_fraction_theta_full 1.000
_diffrn_measured_fraction_theta_max 0.985
_diffrn_measurement_device       'Kappa Four-Circle Diffractometer'
_diffrn_measurement_device_type  'Bruker APEX II Ultra'
_diffrn_measurement_method       '\w and \f scans'
_diffrn_radiation_monochromator  'Double Bounce Multilayer Mirrors'
_diffrn_radiation_probe          X-ray
_diffrn_radiation_type           MoK\a
_diffrn_radiation_wavelength     0.71073
_diffrn_source                   'Micro Focus Rotating Anode'
_diffrn_source_type              'Bruker TXS'
_diffrn_special_details          ?
_diffrn_standards_number         0
_reflns_Friedel_coverage         0.000
_reflns_Friedel_fraction_full    .
_reflns_Friedel_fraction_max     .
_reflns_number_gt                6796
_reflns_number_total             9674
_reflns_special_details          
;
 Structure factors included contributions from the .fab file.
 
 _reflns_Friedel_fraction is defined as the number of unique
 Friedel pairs measured divided by the number that would be
 possible theoretically, ignoring centric projections and
 systematic absences.
;
_reflns_threshold_expression     'I > 2\s(I)'
_computing_cell_refinement       'SAINT V8.38A (Bruker, 2017)'
_computing_data_collection       'APEX3 v2016.1-0 (Bruker, 2016)'
_computing_data_reduction        'SAINT V8.38A (Bruker, 2017)'
_computing_molecular_graphics    'Olex2 (Dolomanov et al., 2009)'
_computing_publication_material  'Olex2 (Dolomanov et al., 2009)'
_computing_structure_refinement  'ShelXL (Sheldrick, 2015)'
_computing_structure_solution    'ShelXT (Sheldrick, 2015)'
_refine_diff_density_max         1.396
_refine_diff_density_min         -0.613
_refine_diff_density_rms         0.099
_refine_ls_extinction_coef       .
_refine_ls_extinction_method     none
_refine_ls_goodness_of_fit_ref   1.041
_refine_ls_hydrogen_treatment    constr
_refine_ls_matrix_type           full
_refine_ls_number_parameters     615
_refine_ls_number_reflns         9674
_refine_ls_number_restraints     36
_refine_ls_R_factor_all          0.1327
_refine_ls_R_factor_gt           0.0961
_refine_ls_restrained_S_all      1.040
_refine_ls_shift/su_max          0.000
_refine_ls_shift/su_mean         0.000
_refine_ls_structure_factor_coef Fsqd
_refine_ls_weighting_details     
'w=1/[\s^2^(Fo^2^)+(0.0984P)^2^+14.3469P] where P=(Fo^2^+2Fc^2^)/3'
_refine_ls_weighting_scheme      calc
_refine_ls_wR_factor_gt          0.2401
_refine_ls_wR_factor_ref         0.2653
_refine_special_details          
;
 Refined as a 4-component twin.
;
_olex2_refinement_description    
;
1. Twinned data refinement
 Scales: 0.9575(17)
 0.0134(9) 0.0168(10) 0.0123(11)
2. Fixed Uiso
 At 1.2 times of:
  All C(H) groups
 At 1.5 times of:
  All C(H,H,H) groups
3. Uiso/Uaniso restraints and constraints
Uanis(C47B) = Uanis(C47)
4. Rigid body (RIGU) restrains
 C41, C47, C47B, C48, C48B, C49, C49B
 with sigma for 1-2 distances of 0.002 and sigma for 1-3 distances of 0.002
5. Others
 Sof(C47B)=Sof(H47B)=Sof(C48B)=Sof(H48D)=Sof(H48E)=Sof(H48F)=Sof(C49B)=
 Sof(H49D)=Sof(H49E)=Sof(H49F)=1-FVAR(1)
 Sof(C47)=Sof(H47)=Sof(C48)=Sof(H48A)=Sof(H48B)=Sof(H48C)=Sof(C49)=Sof(H49A)=
 Sof(H49B)=Sof(H49C)=FVAR(1)
6.a Ternary CH refined with riding coordinates:
 C29(H29), C32(H32), C35(H35), C44(H44), C47(H47), C47B(H47B), C50(H50)
6.b Me refined with riding coordinates:
 C49B(H49D,H49E,H49F)
6.c Aromatic/amide H refined with riding coordinates:
 C2(H2), C3(H3), C4(H4), C5(H5), C8(H8), C9(H9), C10(H10), C11(H11), C13(H13),
 C14(H14), C15(H15), C16(H16), C19(H19), C20(H20), C21(H21), C22(H22), C25(H25),
  C27(H27), C40(H40), C42(H42)
6.d Idealised Me refined as rotating group:
 C30(H30A,H30B,H30C), C31(H31A,H31B,H31C), C33(H33A,H33B,H33C), C34(H34A,H34B,
 H34C), C36(H36A,H36B,H36C), C37(H37A,H37B,H37C), C45(H45A,H45B,H45C), C46(H46A,
 H46B,H46C), C48(H48A,H48B,H48C), C48B(H48D,H48E,H48F), C49(H49A,H49B,H49C),
 C51(H51A,H51B,H51C), C52(H52A,H52B,H52C)
;
_atom_sites_solution_hydrogens   geom
_atom_sites_solution_primary     dual
_atom_sites_solution_secondary   difmap
loop_
_atom_site_label
_atom_site_type_symbol
_atom_site_fract_x
_atom_site_fract_y
_atom_site_fract_z
_atom_site_U_iso_or_equiv
_atom_site_adp_type
_atom_site_occupancy
_atom_site_site_symmetry_order
_atom_site_calc_flag
_atom_site_refinement_flags_posn
_atom_site_refinement_flags_adp
_atom_site_refinement_flags_occupancy
_atom_site_disorder_assembly
_atom_site_disorder_group
Fe1 Fe 0.34637(9) 0.58081(6) 0.29386(5) 0.0335(3) Uani 1 1 d . . . . .
S1 S 0.32254(18) 0.37825(12) 0.31571(10) 0.0393(4) Uani 1 1 d . . . . .
S2 S 0.08596(17) 0.73322(12) 0.27075(11) 0.0395(4) Uani 1 1 d . . . . .
O1 O 0.1925(5) 0.4216(3) 0.3535(3) 0.0448(12) Uani 1 1 d . . . . .
O2 O 0.3962(6) 0.3119(3) 0.3672(3) 0.0487(13) Uani 1 1 d . . . . .
O3 O -0.0053(5) 0.7208(3) 0.2176(3) 0.0454(12) Uani 1 1 d . . . . .
O4 O 0.0643(5) 0.6997(3) 0.3529(3) 0.0442(12) Uani 1 1 d . . . . .
N1 N 0.4404(5) 0.5720(3) 0.1794(3) 0.0299(11) Uani 1 1 d . . . . .
N2 N 0.4052(6) 0.4506(4) 0.2854(3) 0.0374(13) Uani 1 1 d . . . . .
N3 N 0.2400(5) 0.6887(4) 0.2358(3) 0.0379(13) Uani 1 1 d . . . . .
N4 N 0.2917(5) 0.5803(4) 0.4248(3) 0.0345(12) Uani 1 1 d . . . . .
N5 N 0.5138(5) 0.6136(4) 0.3359(3) 0.0345(12) Uani 1 1 d . . . . .
C1 C 0.4011(6) 0.6367(4) 0.1218(4) 0.0348(15) Uani 1 1 d . . . . .
C2 C 0.4508(7) 0.6406(5) 0.0387(4) 0.0408(16) Uani 1 1 d . . . . .
H2 H 0.522626 0.596014 0.017348 0.049 Uiso 1 1 calc R . . . .
C3 C 0.3980(7) 0.7075(5) -0.0128(4) 0.0467(18) Uani 1 1 d . . . . .
H3 H 0.433432 0.709530 -0.069205 0.056 Uiso 1 1 calc R . . . .
C4 C 0.2909(8) 0.7729(5) 0.0188(5) 0.0497(19) Uani 1 1 d . . . . .
H4 H 0.254561 0.820047 -0.016044 0.060 Uiso 1 1 calc R . . . .
C5 C 0.2395(7) 0.7688(5) 0.0993(5) 0.0453(17) Uani 1 1 d . . . . .
H5 H 0.166107 0.812966 0.119730 0.054 Uiso 1 1 calc R . . . .
C6 C 0.2917(7) 0.7011(5) 0.1528(4) 0.0383(16) Uani 1 1 d . . . . .
C7 C 0.5454(6) 0.4991(4) 0.1688(4) 0.0336(14) Uani 1 1 d . . . . .
C8 C 0.6636(7) 0.4880(5) 0.1132(4) 0.0379(15) Uani 1 1 d . . . . .
H8 H 0.677989 0.532975 0.074131 0.046 Uiso 1 1 calc R . . . .
C9 C 0.7611(7) 0.4122(5) 0.1139(4) 0.0456(18) Uani 1 1 d . . . . .
H9 H 0.840594 0.404802 0.074400 0.055 Uiso 1 1 calc R . . . .
C10 C 0.7427(7) 0.3467(5) 0.1725(4) 0.0460(18) Uani 1 1 d . . . . .
H10 H 0.810014 0.294997 0.173289 0.055 Uiso 1 1 calc R . . . .
C11 C 0.6258(7) 0.3572(5) 0.2297(4) 0.0418(16) Uani 1 1 d . . . . .
H11 H 0.614042 0.312628 0.269856 0.050 Uiso 1 1 calc R . . . .
C12 C 0.5277(6) 0.4310(5) 0.2285(4) 0.0361(15) Uani 1 1 d . . . . .
C13 C 0.1751(7) 0.5652(5) 0.4667(4) 0.0405(16) Uani 1 1 d . . . . .
H13 H 0.110336 0.552563 0.437068 0.049 Uiso 1 1 calc R . . . .
C14 C 0.1443(7) 0.5671(5) 0.5499(4) 0.0449(17) Uani 1 1 d . . . . .
H14 H 0.059115 0.557850 0.576908 0.054 Uiso 1 1 calc R . . . .
C15 C 0.2395(8) 0.5828(5) 0.5936(4) 0.0467(18) Uani 1 1 d . . . . .
H15 H 0.221999 0.583412 0.651544 0.056 Uiso 1 1 calc R . . . .
C16 C 0.3617(7) 0.5978(5) 0.5515(4) 0.0407(16) Uani 1 1 d . . . . .
H16 H 0.428523 0.608875 0.580485 0.049 Uiso 1 1 calc R . . . .
C17 C 0.3853(6) 0.5963(5) 0.4674(4) 0.0372(15) Uani 1 1 d . . . . .
C18 C 0.5088(7) 0.6167(4) 0.4171(4) 0.0365(15) Uani 1 1 d . . . . .
C19 C 0.6118(7) 0.6384(5) 0.4509(4) 0.0448(18) Uani 1 1 d . . . . .
H19 H 0.606606 0.639798 0.508488 0.054 Uiso 1 1 calc R . . . .
C20 C 0.7219(7) 0.6578(5) 0.3993(4) 0.0456(18) Uani 1 1 d . . . . .
H20 H 0.793707 0.672390 0.421232 0.055 Uiso 1 1 calc R . . . .
C21 C 0.7273(7) 0.6561(4) 0.3163(4) 0.0382(15) Uani 1 1 d . . . . .
H21 H 0.801961 0.669791 0.279874 0.046 Uiso 1 1 calc R . . . .
C22 C 0.6218(7) 0.6341(5) 0.2873(4) 0.0388(16) Uani 1 1 d . . . . .
H22 H 0.625115 0.633175 0.229870 0.047 Uiso 1 1 calc R . . . .
C23 C 0.2991(7) 0.3324(5) 0.2263(4) 0.0358(15) Uani 1 1 d . . . . .
C24 C 0.3588(7) 0.2478(5) 0.2069(4) 0.0435(17) Uani 1 1 d . . . . .
C25 C 0.3253(7) 0.2198(5) 0.1376(4) 0.0446(17) Uani 1 1 d . . . . .
H25 H 0.364879 0.162515 0.125305 0.054 Uiso 1 1 calc R . . . .
C26 C 0.2423(7) 0.2666(5) 0.0867(4) 0.0390(16) Uani 1 1 d . . . . .
C27 C 0.1849(7) 0.3525(5) 0.1058(4) 0.0394(16) Uani 1 1 d . . . . .
H27 H 0.124663 0.387279 0.071350 0.047 Uiso 1 1 calc R . . . .
C28 C 0.2127(6) 0.3881(4) 0.1724(4) 0.0346(15) Uani 1 1 d . . . . .
C29 C 0.4595(9) 0.1805(5) 0.2556(5) 0.054(2) Uani 1 1 d . . . . .
H29 H 0.489923 0.210518 0.296746 0.065 Uiso 1 1 calc R . . . .
C30 C 0.5838(10) 0.1368(6) 0.2018(6) 0.068(3) Uani 1 1 d . . . . .
H30A H 0.555870 0.110350 0.158527 0.101 Uiso 1 1 calc GR . . . .
H30B H 0.640551 0.092965 0.234492 0.101 Uiso 1 1 calc GR . . . .
H30C H 0.636280 0.178550 0.177109 0.101 Uiso 1 1 calc GR . . . .
C31 C 0.3838(11) 0.1155(7) 0.3017(7) 0.081(3) Uani 1 1 d . . . . .
H31A H 0.303515 0.144965 0.336999 0.121 Uiso 1 1 calc GR . . . .
H31B H 0.444590 0.075379 0.335171 0.121 Uiso 1 1 calc GR . . . .
H31C H 0.354611 0.084485 0.262376 0.121 Uiso 1 1 calc GR . . . .
C32 C 0.2054(8) 0.2332(6) 0.0134(5) 0.0495(19) Uani 1 1 d . . . . .
H32 H 0.258836 0.173248 0.008563 0.059 Uiso 1 1 calc R . . . .
C33 C 0.0532(8) 0.2320(7) 0.0246(6) 0.066(3) Uani 1 1 d . . . . .
H33A H 0.030208 0.199866 0.075841 0.099 Uiso 1 1 calc GR . . . .
H33B H 0.034039 0.205049 -0.021305 0.099 Uiso 1 1 calc GR . . . .
H33C H -0.001680 0.290471 0.026295 0.099 Uiso 1 1 calc GR . . . .
C34 C 0.2415(11) 0.2833(6) -0.0658(5) 0.067(3) Uani 1 1 d . . . . .
H34A H 0.177996 0.339103 -0.067251 0.101 Uiso 1 1 calc GR . . . .
H34B H 0.234766 0.252271 -0.112269 0.101 Uiso 1 1 calc GR . . . .
H34C H 0.334919 0.290852 -0.068998 0.101 Uiso 1 1 calc GR . . . .
C35 C 0.1443(6) 0.4796(5) 0.1845(4) 0.0375(15) Uani 1 1 d . . . . .
H35 H 0.194507 0.502306 0.221419 0.045 Uiso 1 1 calc R . . . .
C36 C 0.1422(8) 0.5346(4) 0.1053(4) 0.0432(18) Uani 1 1 d . . . . .
H36A H 0.235177 0.527374 0.076121 0.065 Uiso 1 1 calc GR . . . .
H36B H 0.106192 0.594331 0.117311 0.065 Uiso 1 1 calc GR . . . .
H36C H 0.083835 0.517531 0.071235 0.065 Uiso 1 1 calc GR . . . .
C37 C -0.0046(7) 0.4883(6) 0.2246(5) 0.057(2) Uani 1 1 d . . . . .
H37A H -0.056792 0.470297 0.187271 0.086 Uiso 1 1 calc GR . . . .
H37B H -0.044738 0.547691 0.236493 0.086 Uiso 1 1 calc GR . . . .
H37C H -0.007219 0.452294 0.275587 0.086 Uiso 1 1 calc GR . . . .
C38 C 0.0709(7) 0.8448(5) 0.2758(5) 0.0478(18) Uani 1 1 d . . . . .
C39 C 0.1492(8) 0.8716(5) 0.3259(5) 0.054(2) Uani 1 1 d . . . . .
C40 C 0.1230(10) 0.9583(6) 0.3414(6) 0.067(2) Uani 1 1 d . . . . .
H40 H 0.177343 0.975928 0.375144 0.081 Uiso 1 1 calc R . . . .
C41 C 0.0202(10) 1.0189(6) 0.3090(7) 0.074(3) Uani 1 1 d . U . . .
C42 C -0.0509(9) 0.9923(6) 0.2537(7) 0.071(3) Uani 1 1 d . . . . .
H42 H -0.115043 1.033615 0.226448 0.085 Uiso 1 1 calc R . . . .
C43 C -0.0296(8) 0.9068(5) 0.2378(6) 0.057(2) Uani 1 1 d . . . . .
C44 C 0.2692(10) 0.8152(6) 0.3644(5) 0.064(2) Uani 1 1 d . . . . .
H44 H 0.270934 0.754967 0.354839 0.076 Uiso 1 1 calc R . . . .
C45 C 0.4030(9) 0.8357(7) 0.3179(7) 0.077(3) Uani 1 1 d . . . . .
H45A H 0.409986 0.825551 0.259940 0.115 Uiso 1 1 calc GR . . . .
H45B H 0.481380 0.799103 0.340989 0.115 Uiso 1 1 calc GR . . . .
H45C H 0.402423 0.895428 0.323302 0.115 Uiso 1 1 calc GR . . . .
C46 C 0.2527(14) 0.8218(7) 0.4552(6) 0.093(4) Uani 1 1 d . . . . .
H46A H 0.245259 0.880862 0.467035 0.139 Uiso 1 1 calc GR . . . .
H46B H 0.332123 0.785233 0.477252 0.139 Uiso 1 1 calc GR . . . .
H46C H 0.169810 0.803520 0.480695 0.139 Uiso 1 1 calc GR . . . .
C47 C -0.015(2) 1.1135(12) 0.3184(11) 0.067(4) Uani 0.676(17) 1 d . U P A 1
H47 H 0.032867 1.123601 0.363824 0.081 Uiso 0.676(17) 1 calc R . P A 1
C47B C -0.021(5) 1.110(3) 0.353(2) 0.067(4) Uani 0.324(17) 1 d . U P A 2
H47B H -0.122376 1.123846 0.370094 0.081 Uiso 0.324(17) 1 calc R . P A 2
C48 C 0.026(2) 1.1692(14) 0.2452(16) 0.110(7) Uani 0.676(17) 1 d . U P A 1
H48A H 0.123332 1.148903 0.225492 0.165 Uiso 0.676(17) 1 calc GR . P A 1
H48B H 0.009448 1.227935 0.260753 0.165 Uiso 0.676(17) 1 calc GR . P A 1
H48C H -0.027937 1.166991 0.201763 0.165 Uiso 0.676(17) 1 calc GR . P A 1
C48B C 0.009(5) 1.162(3) 0.291(2) 0.084(9) Uani 0.324(17) 1 d . U P A 2
H48D H 0.105949 1.144908 0.269713 0.126 Uiso 0.324(17) 1 calc GR . P A 2
H48E H -0.011325 1.220054 0.309071 0.126 Uiso 0.324(17) 1 calc GR . P A 2
H48F H -0.046022 1.160494 0.247637 0.126 Uiso 0.324(17) 1 calc GR . P A 2
C49 C -0.1696(18) 1.1506(11) 0.3425(10) 0.088(5) Uani 0.676(17) 1 d . U P A 1
H49A H -0.217268 1.152877 0.295052 0.131 Uiso 0.676(17) 1 calc GR . P A 1
H49B H -0.183487 1.208059 0.360810 0.131 Uiso 0.676(17) 1 calc GR . P A 1
H49C H -0.205858 1.114206 0.386884 0.131 Uiso 0.676(17) 1 calc GR . P A 1
C49B C 0.047(4) 1.121(2) 0.423(2) 0.082(9) Uani 0.324(17) 1 d . U P A 2
H49D H 0.024632 1.082261 0.469437 0.123 Uiso 0.324(17) 1 calc R . P A 2
H49E H 0.145873 1.109133 0.406816 0.123 Uiso 0.324(17) 1 calc R . P A 2
H49F H 0.014711 1.180003 0.439064 0.123 Uiso 0.324(17) 1 calc R . P A 2
C50 C -0.1175(9) 0.8894(6) 0.1769(6) 0.064(2) Uani 1 1 d . . . . .
H50 H -0.074041 0.832806 0.154448 0.076 Uiso 1 1 calc R . . . .
C51 C -0.1299(11) 0.9581(7) 0.1047(7) 0.080(3) Uani 1 1 d . . . . .
H51A H -0.172209 1.013944 0.125832 0.120 Uiso 1 1 calc GR . . . .
H51B H -0.186392 0.944724 0.067176 0.120 Uiso 1 1 calc GR . . . .
H51C H -0.038757 0.958879 0.075417 0.120 Uiso 1 1 calc GR . . . .
C52 C -0.2588(9) 0.8853(6) 0.2235(7) 0.077(3) Uani 1 1 d . . . . .
H52A H -0.249252 0.838162 0.265502 0.115 Uiso 1 1 calc GR . . . .
H52B H -0.317685 0.876240 0.185246 0.115 Uiso 1 1 calc GR . . . .
H52C H -0.299736 0.938851 0.249535 0.115 Uiso 1 1 calc GR . . . .

loop_
_atom_site_aniso_label
_atom_site_aniso_U_11
_atom_site_aniso_U_22
_atom_site_aniso_U_33
_atom_site_aniso_U_23
_atom_site_aniso_U_13
_atom_site_aniso_U_12
Fe1 0.0285(5) 0.0504(6) 0.0233(5) -0.0062(4) -0.0027(4) -0.0113(4)
S1 0.0431(10) 0.0542(11) 0.0247(8) -0.0043(7) -0.0049(7) -0.0179(8)
S2 0.0287(8) 0.0481(10) 0.0415(9) -0.0077(8) 0.0002(7) -0.0092(7)
O1 0.050(3) 0.059(3) 0.032(2) -0.009(2) -0.001(2) -0.025(2)
O2 0.066(3) 0.056(3) 0.028(2) 0.000(2) -0.020(2) -0.014(3)
O3 0.026(2) 0.050(3) 0.059(3) -0.005(2) -0.002(2) -0.008(2)
O4 0.032(2) 0.055(3) 0.042(3) -0.011(2) 0.002(2) -0.003(2)
N1 0.022(2) 0.048(3) 0.021(2) -0.006(2) -0.002(2) -0.009(2)
N2 0.036(3) 0.052(4) 0.026(3) -0.002(2) -0.005(2) -0.015(3)
N3 0.023(3) 0.058(4) 0.031(3) -0.007(3) -0.001(2) -0.006(2)
N4 0.028(3) 0.050(3) 0.027(3) -0.007(2) -0.005(2) -0.010(2)
N5 0.028(3) 0.045(3) 0.031(3) -0.006(2) -0.005(2) -0.008(2)
C1 0.024(3) 0.052(4) 0.033(3) -0.007(3) -0.008(3) -0.013(3)
C2 0.035(4) 0.057(5) 0.031(3) -0.006(3) -0.004(3) -0.012(3)
C3 0.033(4) 0.077(5) 0.032(4) 0.003(4) -0.006(3) -0.018(4)
C4 0.039(4) 0.067(5) 0.045(4) 0.010(4) -0.015(3) -0.016(4)
C5 0.035(4) 0.055(5) 0.046(4) -0.004(3) -0.010(3) -0.006(3)
C6 0.032(3) 0.055(4) 0.033(3) -0.010(3) -0.008(3) -0.014(3)
C7 0.028(3) 0.047(4) 0.028(3) -0.009(3) -0.008(3) -0.006(3)
C8 0.032(3) 0.056(4) 0.029(3) -0.007(3) -0.002(3) -0.016(3)
C9 0.030(4) 0.068(5) 0.042(4) -0.014(4) 0.000(3) -0.015(4)
C10 0.034(4) 0.059(5) 0.044(4) -0.016(4) -0.006(3) -0.003(3)
C11 0.036(4) 0.051(4) 0.039(4) -0.002(3) -0.017(3) -0.004(3)
C12 0.028(3) 0.055(4) 0.029(3) -0.010(3) -0.004(3) -0.013(3)
C13 0.038(4) 0.054(4) 0.035(4) -0.006(3) -0.012(3) -0.016(3)
C14 0.038(4) 0.062(5) 0.036(4) -0.010(3) 0.006(3) -0.018(3)
C15 0.046(4) 0.066(5) 0.029(3) -0.010(3) -0.004(3) -0.014(4)
C16 0.039(4) 0.060(5) 0.028(3) -0.008(3) -0.006(3) -0.017(3)
C17 0.029(3) 0.049(4) 0.035(4) -0.007(3) -0.008(3) -0.007(3)
C18 0.033(3) 0.049(4) 0.030(3) -0.009(3) -0.002(3) -0.012(3)
C19 0.036(4) 0.069(5) 0.035(4) -0.015(3) -0.001(3) -0.020(4)
C20 0.034(4) 0.063(5) 0.045(4) -0.017(4) -0.005(3) -0.016(3)
C21 0.033(3) 0.041(4) 0.039(4) -0.009(3) -0.002(3) -0.004(3)
C22 0.030(3) 0.058(4) 0.028(3) -0.007(3) 0.004(3) -0.013(3)
C23 0.033(3) 0.052(4) 0.024(3) -0.005(3) -0.005(3) -0.009(3)
C24 0.039(4) 0.052(4) 0.040(4) -0.003(3) -0.008(3) -0.010(3)
C25 0.032(4) 0.061(5) 0.042(4) -0.011(3) -0.008(3) -0.009(3)
C26 0.037(4) 0.050(4) 0.034(3) -0.010(3) -0.007(3) -0.013(3)
C27 0.028(3) 0.055(4) 0.036(4) -0.001(3) -0.008(3) -0.008(3)
C28 0.025(3) 0.052(4) 0.027(3) -0.006(3) 0.002(3) -0.013(3)
C29 0.065(5) 0.051(5) 0.049(4) 0.000(4) -0.029(4) -0.007(4)
C30 0.069(6) 0.059(5) 0.068(6) -0.009(4) -0.022(5) 0.009(5)
C31 0.084(7) 0.087(7) 0.078(7) 0.028(6) -0.029(6) -0.032(6)
C32 0.040(4) 0.070(5) 0.045(4) -0.018(4) -0.011(3) -0.015(4)
C33 0.038(4) 0.097(7) 0.068(6) -0.031(5) -0.018(4) -0.007(4)
C34 0.102(7) 0.078(6) 0.035(4) -0.011(4) -0.018(4) -0.036(6)
C35 0.024(3) 0.052(4) 0.036(4) -0.005(3) -0.003(3) -0.008(3)
C36 0.064(5) 0.031(4) 0.032(3) -0.009(3) -0.028(3) 0.010(3)
C37 0.033(4) 0.076(6) 0.062(5) -0.024(4) 0.006(4) -0.012(4)
C38 0.034(4) 0.056(5) 0.051(4) -0.012(4) 0.004(3) -0.010(3)
C39 0.045(4) 0.054(5) 0.061(5) -0.015(4) 0.000(4) -0.007(4)
C40 0.075(6) 0.051(5) 0.080(6) -0.015(5) -0.013(5) -0.016(5)
C41 0.068(6) 0.054(4) 0.106(8) -0.017(5) -0.009(6) -0.020(4)
C42 0.054(5) 0.056(6) 0.097(8) -0.008(5) -0.002(5) -0.005(4)
C43 0.044(4) 0.048(5) 0.075(6) -0.012(4) -0.001(4) -0.007(4)
C44 0.076(6) 0.060(5) 0.056(5) -0.018(4) -0.015(5) -0.010(5)
C45 0.053(5) 0.085(7) 0.098(8) -0.018(6) -0.003(5) -0.028(5)
C46 0.127(10) 0.083(7) 0.061(6) -0.020(5) -0.030(6) 0.008(7)
C47 0.094(6) 0.050(5) 0.067(9) -0.005(6) -0.036(8) -0.019(4)
C47B 0.094(6) 0.050(5) 0.067(9) -0.005(6) -0.036(8) -0.019(4)
C48 0.120(14) 0.083(10) 0.126(16) 0.033(12) -0.022(11) -0.032(11)
C48B 0.13(3) 0.058(9) 0.073(13) 0.004(11) -0.036(12) -0.023(15)
C49 0.107(8) 0.084(10) 0.068(9) -0.032(8) -0.018(7) 0.000(7)
C49B 0.09(2) 0.09(2) 0.072(12) -0.013(12) -0.043(15) -0.004(16)
C50 0.047(5) 0.052(5) 0.094(7) -0.006(5) -0.027(5) -0.005(4)
C51 0.070(6) 0.074(7) 0.092(8) -0.008(6) -0.017(6) -0.003(5)
C52 0.051(5) 0.067(6) 0.111(9) -0.015(6) -0.013(5) -0.007(5)

_geom_special_details            
;
 All esds (except the esd in the dihedral angle between two l.s. planes)
 are estimated using the full covariance matrix.  The cell esds are taken
 into account individually in the estimation of esds in distances, angles
 and torsion angles; correlations between esds in cell parameters are only
 used when they are defined by crystal symmetry.  An approximate (isotropic)
 treatment of cell esds is used for estimating esds involving l.s. planes.
;
loop_
_geom_bond_atom_site_label_1
_geom_bond_atom_site_label_2
_geom_bond_distance
_geom_bond_site_symmetry_2
_geom_bond_publ_flag
Fe1 N1 1.992(5) . ?
Fe1 N2 2.066(6) . ?
Fe1 N3 2.064(6) . ?
Fe1 N4 2.157(5) . ?
Fe1 N5 2.132(5) . ?
S1 O1 1.423(5) . ?
S1 O2 1.445(5) . ?
S1 N2 1.600(6) . ?
S1 C23 1.793(6) . ?
S2 O3 1.434(5) . ?
S2 O4 1.421(5) . ?
S2 N3 1.606(5) . ?
S2 C38 1.788(8) . ?
N1 C1 1.377(8) . ?
N1 C7 1.399(8) . ?
N2 C12 1.433(8) . ?
N3 C6 1.408(9) . ?
N4 C13 1.341(9) . ?
N4 C17 1.355(8) . ?
N5 C18 1.345(8) . ?
N5 C22 1.346(8) . ?
C1 C2 1.393(9) . ?
C1 C6 1.404(9) . ?
C2 H2 0.9500 . ?
C2 C3 1.371(10) . ?
C3 H3 0.9500 . ?
C3 C4 1.404(11) . ?
C4 H4 0.9500 . ?
C4 C5 1.357(10) . ?
C5 H5 0.9500 . ?
C5 C6 1.399(10) . ?
C7 C8 1.384(9) . ?
C7 C12 1.434(10) . ?
C8 H8 0.9500 . ?
C8 C9 1.386(10) . ?
C9 H9 0.9500 . ?
C9 C10 1.394(11) . ?
C10 H10 0.9500 . ?
C10 C11 1.389(10) . ?
C11 H11 0.9500 . ?
C11 C12 1.367(10) . ?
C13 H13 0.9500 . ?
C13 C14 1.368(10) . ?
C14 H14 0.9500 . ?
C14 C15 1.379(10) . ?
C15 H15 0.9500 . ?
C15 C16 1.390(10) . ?
C16 H16 0.9500 . ?
C16 C17 1.381(9) . ?
C17 C18 1.484(9) . ?
C18 C19 1.390(9) . ?
C19 H19 0.9500 . ?
C19 C20 1.380(10) . ?
C20 H20 0.9500 . ?
C20 C21 1.373(10) . ?
C21 H21 0.9500 . ?
C21 C22 1.374(9) . ?
C22 H22 0.9500 . ?
C23 C24 1.410(10) . ?
C23 C28 1.448(9) . ?
C24 C25 1.392(10) . ?
C24 C29 1.565(10) . ?
C25 H25 0.9500 . ?
C25 C26 1.339(10) . ?
C26 C27 1.424(10) . ?
C26 C32 1.510(9) . ?
C27 H27 0.9500 . ?
C27 C28 1.390(9) . ?
C28 C35 1.501(10) . ?
C29 H29 1.0000 . ?
C29 C30 1.500(12) . ?
C29 C31 1.527(13) . ?
C30 H30A 0.9800 . ?
C30 H30B 0.9800 . ?
C30 H30C 0.9800 . ?
C31 H31A 0.9800 . ?
C31 H31B 0.9800 . ?
C31 H31C 0.9800 . ?
C32 H32 1.0000 . ?
C32 C33 1.535(11) . ?
C32 C34 1.518(12) . ?
C33 H33A 0.9800 . ?
C33 H33B 0.9800 . ?
C33 H33C 0.9800 . ?
C34 H34A 0.9800 . ?
C34 H34B 0.9800 . ?
C34 H34C 0.9800 . ?
C35 H35 1.0000 . ?
C35 C36 1.514(9) . ?
C35 C37 1.538(9) . ?
C36 H36A 0.9800 . ?
C36 H36B 0.9800 . ?
C36 H36C 0.9800 . ?
C37 H37A 0.9800 . ?
C37 H37B 0.9800 . ?
C37 H37C 0.9800 . ?
C38 C39 1.398(11) . ?
C38 C43 1.430(11) . ?
C39 C40 1.410(12) . ?
C39 C44 1.528(12) . ?
C40 H40 0.9500 . ?
C40 C41 1.389(14) . ?
C41 C42 1.409(14) . ?
C41 C47 1.51(2) . ?
C41 C47B 1.64(4) . ?
C42 H42 0.9500 . ?
C42 C43 1.397(12) . ?
C43 C50 1.535(12) . ?
C44 H44 1.0000 . ?
C44 C45 1.550(13) . ?
C44 C46 1.501(13) . ?
C45 H45A 0.9800 . ?
C45 H45B 0.9800 . ?
C45 H45C 0.9800 . ?
C46 H46A 0.9800 . ?
C46 H46B 0.9800 . ?
C46 H46C 0.9800 . ?
C47 H47 1.0000 . ?
C47 C48 1.51(3) . ?
C47 C49 1.55(3) . ?
C47B H47B 1.0000 . ?
C47B C48B 1.32(5) . ?
C47B C49B 1.49(4) . ?
C48 H48A 0.9800 . ?
C48 H48B 0.9800 . ?
C48 H48C 0.9800 . ?
C48B H48D 0.9800 . ?
C48B H48E 0.9800 . ?
C48B H48F 0.9800 . ?
C49 H49A 0.9800 . ?
C49 H49B 0.9800 . ?
C49 H49C 0.9800 . ?
C49B H49D 0.9800 . ?
C49B H49E 0.9800 . ?
C49B H49F 0.9800 . ?
C50 H50 1.0000 . ?
C50 C51 1.554(14) . ?
C50 C52 1.537(13) . ?
C51 H51A 0.9800 . ?
C51 H51B 0.9800 . ?
C51 H51C 0.9800 . ?
C52 H52A 0.9800 . ?
C52 H52B 0.9800 . ?
C52 H52C 0.9800 . ?

loop_
_geom_angle_atom_site_label_1
_geom_angle_atom_site_label_2
_geom_angle_atom_site_label_3
_geom_angle
_geom_angle_site_symmetry_1
_geom_angle_site_symmetry_3
_geom_angle_publ_flag
N1 Fe1 N2 78.3(2) . . ?
N1 Fe1 N3 78.2(2) . . ?
N1 Fe1 N4 166.8(2) . . ?
N1 Fe1 N5 92.9(2) . . ?
N2 Fe1 N4 97.4(2) . . ?
N2 Fe1 N5 104.5(2) . . ?
N3 Fe1 N2 140.9(2) . . ?
N3 Fe1 N4 111.7(2) . . ?
N3 Fe1 N5 107.4(2) . . ?
N5 Fe1 N4 76.0(2) . . ?
O1 S1 O2 114.7(3) . . ?
O1 S1 N2 105.5(3) . . ?
O1 S1 C23 108.5(3) . . ?
O2 S1 N2 112.0(3) . . ?
O2 S1 C23 108.6(3) . . ?
N2 S1 C23 107.2(3) . . ?
O3 S2 N3 109.6(3) . . ?
O3 S2 C38 109.0(3) . . ?
O4 S2 O3 116.3(3) . . ?
O4 S2 N3 105.8(3) . . ?
O4 S2 C38 106.2(3) . . ?
N3 S2 C38 109.8(3) . . ?
C1 N1 Fe1 119.0(4) . . ?
C1 N1 C7 127.7(5) . . ?
C7 N1 Fe1 113.3(4) . . ?
S1 N2 Fe1 130.3(3) . . ?
C12 N2 Fe1 109.1(4) . . ?
C12 N2 S1 119.2(5) . . ?
S2 N3 Fe1 121.5(3) . . ?
C6 N3 Fe1 113.8(4) . . ?
C6 N3 S2 121.1(5) . . ?
C13 N4 Fe1 125.9(4) . . ?
C13 N4 C17 118.1(5) . . ?
C17 N4 Fe1 115.9(4) . . ?
C18 N5 Fe1 117.3(4) . . ?
C18 N5 C22 117.7(6) . . ?
C22 N5 Fe1 125.0(4) . . ?
N1 C1 C2 127.4(6) . . ?
N1 C1 C6 113.2(6) . . ?
C2 C1 C6 119.3(6) . . ?
C1 C2 H2 119.3 . . ?
C3 C2 C1 121.3(7) . . ?
C3 C2 H2 119.3 . . ?
C2 C3 H3 120.4 . . ?
C2 C3 C4 119.2(7) . . ?
C4 C3 H3 120.4 . . ?
C3 C4 H4 120.0 . . ?
C5 C4 C3 120.0(7) . . ?
C5 C4 H4 120.0 . . ?
C4 C5 H5 119.2 . . ?
C4 C5 C6 121.7(7) . . ?
C6 C5 H5 119.2 . . ?
C1 C6 N3 115.8(6) . . ?
C5 C6 N3 125.7(6) . . ?
C5 C6 C1 118.4(6) . . ?
N1 C7 C12 113.0(5) . . ?
C8 C7 N1 128.3(6) . . ?
C8 C7 C12 118.5(6) . . ?
C7 C8 H8 119.6 . . ?
C7 C8 C9 120.8(7) . . ?
C9 C8 H8 119.6 . . ?
C8 C9 H9 120.0 . . ?
C8 C9 C10 120.0(7) . . ?
C10 C9 H9 120.0 . . ?
C9 C10 H10 120.0 . . ?
C11 C10 C9 120.0(7) . . ?
C11 C10 H10 120.0 . . ?
C10 C11 H11 119.8 . . ?
C12 C11 C10 120.4(7) . . ?
C12 C11 H11 119.8 . . ?
N2 C12 C7 113.9(6) . . ?
C11 C12 N2 125.8(7) . . ?
C11 C12 C7 120.2(6) . . ?
N4 C13 H13 118.2 . . ?
N4 C13 C14 123.6(6) . . ?
C14 C13 H13 118.2 . . ?
C13 C14 H14 120.7 . . ?
C13 C14 C15 118.5(7) . . ?
C15 C14 H14 120.7 . . ?
C14 C15 H15 120.6 . . ?
C14 C15 C16 118.8(6) . . ?
C16 C15 H15 120.6 . . ?
C15 C16 H16 120.2 . . ?
C17 C16 C15 119.7(6) . . ?
C17 C16 H16 120.2 . . ?
N4 C17 C16 121.2(6) . . ?
N4 C17 C18 115.4(6) . . ?
C16 C17 C18 123.3(6) . . ?
N5 C18 C17 115.3(6) . . ?
N5 C18 C19 122.0(6) . . ?
C19 C18 C17 122.8(6) . . ?
C18 C19 H19 120.6 . . ?
C20 C19 C18 118.7(6) . . ?
C20 C19 H19 120.6 . . ?
C19 C20 H20 120.1 . . ?
C21 C20 C19 119.9(7) . . ?
C21 C20 H20 120.1 . . ?
C20 C21 H21 121.0 . . ?
C20 C21 C22 118.1(7) . . ?
C22 C21 H21 121.0 . . ?
N5 C22 C21 123.6(6) . . ?
N5 C22 H22 118.2 . . ?
C21 C22 H22 118.2 . . ?
C24 C23 S1 124.1(5) . . ?
C24 C23 C28 119.9(6) . . ?
C28 C23 S1 115.9(5) . . ?
C23 C24 C29 126.8(6) . . ?
C25 C24 C23 117.6(6) . . ?
C25 C24 C29 115.7(7) . . ?
C24 C25 H25 117.1 . . ?
C26 C25 C24 125.8(7) . . ?
C26 C25 H25 117.1 . . ?
C25 C26 C27 116.3(6) . . ?
C25 C26 C32 124.2(7) . . ?
C27 C26 C32 119.5(6) . . ?
C26 C27 H27 118.4 . . ?
C28 C27 C26 123.2(6) . . ?
C28 C27 H27 118.4 . . ?
C23 C28 C35 125.8(6) . . ?
C27 C28 C23 117.1(6) . . ?
C27 C28 C35 117.0(6) . . ?
C24 C29 H29 108.2 . . ?
C30 C29 C24 112.7(7) . . ?
C30 C29 H29 108.2 . . ?
C30 C29 C31 110.5(8) . . ?
C31 C29 C24 109.1(7) . . ?
C31 C29 H29 108.2 . . ?
C29 C30 H30A 109.5 . . ?
C29 C30 H30B 109.5 . . ?
C29 C30 H30C 109.5 . . ?
H30A C30 H30B 109.5 . . ?
H30A C30 H30C 109.5 . . ?
H30B C30 H30C 109.5 . . ?
C29 C31 H31A 109.5 . . ?
C29 C31 H31B 109.5 . . ?
C29 C31 H31C 109.5 . . ?
H31A C31 H31B 109.5 . . ?
H31A C31 H31C 109.5 . . ?
H31B C31 H31C 109.5 . . ?
C26 C32 H32 107.7 . . ?
C26 C32 C33 111.3(6) . . ?
C26 C32 C34 112.6(7) . . ?
C33 C32 H32 107.7 . . ?
C34 C32 H32 107.7 . . ?
C34 C32 C33 109.7(7) . . ?
C32 C33 H33A 109.5 . . ?
C32 C33 H33B 109.5 . . ?
C32 C33 H33C 109.5 . . ?
H33A C33 H33B 109.5 . . ?
H33A C33 H33C 109.5 . . ?
H33B C33 H33C 109.5 . . ?
C32 C34 H34A 109.5 . . ?
C32 C34 H34B 109.5 . . ?
C32 C34 H34C 109.5 . . ?
H34A C34 H34B 109.5 . . ?
H34A C34 H34C 109.5 . . ?
H34B C34 H34C 109.5 . . ?
C28 C35 H35 108.6 . . ?
C28 C35 C36 113.0(5) . . ?
C28 C35 C37 110.8(6) . . ?
C36 C35 H35 108.6 . . ?
C36 C35 C37 107.3(6) . . ?
C37 C35 H35 108.6 . . ?
C35 C36 H36A 109.5 . . ?
C35 C36 H36B 109.5 . . ?
C35 C36 H36C 109.5 . . ?
H36A C36 H36B 109.5 . . ?
H36A C36 H36C 109.5 . . ?
H36B C36 H36C 109.5 . . ?
C35 C37 H37A 109.5 . . ?
C35 C37 H37B 109.5 . . ?
C35 C37 H37C 109.5 . . ?
H37A C37 H37B 109.5 . . ?
H37A C37 H37C 109.5 . . ?
H37B C37 H37C 109.5 . . ?
C39 C38 S2 118.7(6) . . ?
C39 C38 C43 119.0(7) . . ?
C43 C38 S2 121.9(6) . . ?
C38 C39 C40 119.6(8) . . ?
C38 C39 C44 125.7(7) . . ?
C40 C39 C44 114.6(8) . . ?
C39 C40 H40 118.9 . . ?
C41 C40 C39 122.2(9) . . ?
C41 C40 H40 118.9 . . ?
C40 C41 C42 117.6(8) . . ?
C40 C41 C47 127.3(11) . . ?
C40 C41 C47B 114.4(16) . . ?
C42 C41 C47 114.6(10) . . ?
C42 C41 C47B 127.0(17) . . ?
C41 C42 H42 119.2 . . ?
C43 C42 C41 121.6(9) . . ?
C43 C42 H42 119.2 . . ?
C38 C43 C50 125.9(7) . . ?
C42 C43 C38 119.5(8) . . ?
C42 C43 C50 114.5(8) . . ?
C39 C44 H44 107.2 . . ?
C39 C44 C45 108.3(8) . . ?
C45 C44 H44 107.2 . . ?
C46 C44 C39 112.2(8) . . ?
C46 C44 H44 107.2 . . ?
C46 C44 C45 114.3(9) . . ?
C44 C45 H45A 109.5 . . ?
C44 C45 H45B 109.5 . . ?
C44 C45 H45C 109.5 . . ?
H45A C45 H45B 109.5 . . ?
H45A C45 H45C 109.5 . . ?
H45B C45 H45C 109.5 . . ?
C44 C46 H46A 109.5 . . ?
C44 C46 H46B 109.5 . . ?
C44 C46 H46C 109.5 . . ?
H46A C46 H46B 109.5 . . ?
H46A C46 H46C 109.5 . . ?
H46B C46 H46C 109.5 . . ?
C41 C47 H47 107.1 . . ?
C41 C47 C49 113.3(15) . . ?
C48 C47 C41 117.0(15) . . ?
C48 C47 H47 107.1 . . ?
C48 C47 C49 104.6(16) . . ?
C49 C47 H47 107.1 . . ?
C41 C47B H47B 108.6 . . ?
C48B C47B C41 101(3) . . ?
C48B C47B H47B 108.6 . . ?
C48B C47B C49B 109(3) . . ?
C49B C47B C41 120(3) . . ?
C49B C47B H47B 108.6 . . ?
C47 C48 H48A 109.5 . . ?
C47 C48 H48B 109.5 . . ?
C47 C48 H48C 109.5 . . ?
H48A C48 H48B 109.5 . . ?
H48A C48 H48C 109.5 . . ?
H48B C48 H48C 109.5 . . ?
C47B C48B H48D 109.5 . . ?
C47B C48B H48E 109.5 . . ?
C47B C48B H48F 109.5 . . ?
H48D C48B H48E 109.5 . . ?
H48D C48B H48F 109.5 . . ?
H48E C48B H48F 109.5 . . ?
C47 C49 H49A 109.5 . . ?
C47 C49 H49B 109.5 . . ?
C47 C49 H49C 109.5 . . ?
H49A C49 H49B 109.5 . . ?
H49A C49 H49C 109.5 . . ?
H49B C49 H49C 109.5 . . ?
C47B C49B H49D 109.5 . . ?
C47B C49B H49E 109.5 . . ?
C47B C49B H49F 109.5 . . ?
H49D C49B H49E 109.5 . . ?
H49D C49B H49F 109.5 . . ?
H49E C49B H49F 109.5 . . ?
C43 C50 H50 108.6 . . ?
C43 C50 C51 111.9(8) . . ?
C43 C50 C52 108.2(8) . . ?
C51 C50 H50 108.6 . . ?
C52 C50 H50 108.6 . . ?
C52 C50 C51 111.0(8) . . ?
C50 C51 H51A 109.5 . . ?
C50 C51 H51B 109.5 . . ?
C50 C51 H51C 109.5 . . ?
H51A C51 H51B 109.5 . . ?
H51A C51 H51C 109.5 . . ?
H51B C51 H51C 109.5 . . ?
C50 C52 H52A 109.5 . . ?
C50 C52 H52B 109.5 . . ?
C50 C52 H52C 109.5 . . ?
H52A C52 H52B 109.5 . . ?
H52A C52 H52C 109.5 . . ?
H52B C52 H52C 109.5 . . ?

_shelx_res_file                  
;
TITL boro124curtis_a.res in P-1
    boro124curtis_sq.res
    created by SHELXL-2017/1 at 11:06:38 on 29-Sep-2017
REM Old TITL Boro124Curtis in P-1
REM SHELXT solution in P-1
REM R1 0.226, Rweak 0.033, Alpha 0.125, Orientation as input
REM Formula found by SHELXT: C54 N6 O4 S2 Fe
CELL 0.71073 10.1753 16.2184 16.5879 84.402 81.108 76.3
ZERR 2 0.0022 0.0034 0.0033 0.006 0.007 0.007
LATT 1
SFAC C H Fe N O S
UNIT 104 124 2 10 8 4
RIGU 0.002 0.002 C41 C47 > C49B
EADP C47B C47

L.S. 10 0 56
PLAN  20
SIZE 0.2 0.08 0.04
TEMP -173.15
BOND $H
list 8
ABIN
fmap 2
ACTA 50
OMIT 1 1 0
OMIT -4 -3 4
OMIT 0 0 1
OMIT 0 1 1
OMIT 1 0 0
OMIT -2 7 0
OMIT -3 1 1
OMIT 3 -1 13
REM <olex2.extras>
REM <HklSrc "%.\\Boro124Curtis_tw.hkl">
REM </olex2.extras>

WGHT    0.098400   14.346900
BASF   0.01335   0.01677   0.01227
FVAR       9.76841   0.67608
FE1   3    0.346372    0.580808    0.293865    11.00000    0.02846    0.05044 =
         0.02334   -0.00620   -0.00273   -0.01130
S1    6    0.322537    0.378248    0.315707    11.00000    0.04307    0.05421 =
         0.02471   -0.00430   -0.00488   -0.01786
S2    6    0.085958    0.733217    0.270747    11.00000    0.02865    0.04811 =
         0.04146   -0.00773    0.00018   -0.00917
O1    5    0.192514    0.421602    0.353473    11.00000    0.04986    0.05886 =
         0.03213   -0.00866   -0.00143   -0.02521
O2    5    0.396189    0.311889    0.367226    11.00000    0.06558    0.05597 =
         0.02835    0.00044   -0.01975   -0.01393
O3    5   -0.005284    0.720788    0.217576    11.00000    0.02611    0.04993 =
         0.05910   -0.00517   -0.00217   -0.00812
O4    5    0.064345    0.699738    0.352902    11.00000    0.03170    0.05453 =
         0.04242   -0.01139    0.00218   -0.00348
N1    4    0.440421    0.572043    0.179392    11.00000    0.02220    0.04787 =
         0.02068   -0.00634   -0.00200   -0.00895
N2    4    0.405188    0.450634    0.285416    11.00000    0.03641    0.05227 =
         0.02602   -0.00180   -0.00484   -0.01508
N3    4    0.240004    0.688739    0.235780    11.00000    0.02347    0.05784 =
         0.03109   -0.00657   -0.00143   -0.00639
N4    4    0.291656    0.580266    0.424802    11.00000    0.02798    0.05000 =
         0.02731   -0.00653   -0.00500   -0.00975
N5    4    0.513843    0.613638    0.335931    11.00000    0.02843    0.04496 =
         0.03082   -0.00635   -0.00451   -0.00765
C1    1    0.401116    0.636676    0.121798    11.00000    0.02372    0.05208 =
         0.03307   -0.00714   -0.00826   -0.01289
C2    1    0.450765    0.640583    0.038735    11.00000    0.03538    0.05734 =
         0.03118   -0.00605   -0.00394   -0.01232
AFIX  43
H2    2    0.522626    0.596014    0.017348    11.00000   -1.20000
AFIX   0
C3    1    0.397989    0.707475   -0.012779    11.00000    0.03335    0.07660 =
         0.03214    0.00338   -0.00584   -0.01839
AFIX  43
H3    2    0.433432    0.709530   -0.069205    11.00000   -1.20000
AFIX   0
C4    1    0.290945    0.772901    0.018847    11.00000    0.03945    0.06736 =
         0.04471    0.00979   -0.01516   -0.01633
AFIX  43
H4    2    0.254561    0.820047   -0.016044    11.00000   -1.20000
AFIX   0
C5    1    0.239497    0.768751    0.099273    11.00000    0.03500    0.05487 =
         0.04567   -0.00362   -0.01032   -0.00636
AFIX  43
H5    2    0.166107    0.812966    0.119730    11.00000   -1.20000
AFIX   0
C6    1    0.291731    0.701062    0.152816    11.00000    0.03169    0.05508 =
         0.03285   -0.00966   -0.00803   -0.01412
C7    1    0.545408    0.499078    0.168841    11.00000    0.02788    0.04659 =
         0.02797   -0.00863   -0.00834   -0.00642
C8    1    0.663587    0.488023    0.113224    11.00000    0.03227    0.05605 =
         0.02895   -0.00719   -0.00193   -0.01633
AFIX  43
H8    2    0.677989    0.532975    0.074131    11.00000   -1.20000
AFIX   0
C9    1    0.761141    0.412188    0.113875    11.00000    0.02970    0.06814 =
         0.04151   -0.01445    0.00021   -0.01460
AFIX  43
H9    2    0.840594    0.404802    0.074400    11.00000   -1.20000
AFIX   0
C10   1    0.742655    0.346744    0.172471    11.00000    0.03416    0.05883 =
         0.04379   -0.01587   -0.00554   -0.00296
AFIX  43
H10   2    0.810014    0.294997    0.173289    11.00000   -1.20000
AFIX   0
C11   1    0.625801    0.357150    0.229666    11.00000    0.03647    0.05061 =
         0.03926   -0.00206   -0.01728   -0.00407
AFIX  43
H11   2    0.614042    0.312628    0.269856    11.00000   -1.20000
AFIX   0
C12   1    0.527655    0.431010    0.228496    11.00000    0.02845    0.05466 =
         0.02878   -0.01015   -0.00423   -0.01306
C13   1    0.175075    0.565230    0.466742    11.00000    0.03816    0.05380 =
         0.03506   -0.00552   -0.01202   -0.01566
AFIX  43
H13   2    0.110336    0.552563    0.437068    11.00000   -1.20000
AFIX   0
C14   1    0.144257    0.567132    0.549905    11.00000    0.03750    0.06210 =
         0.03631   -0.01040    0.00613   -0.01811
AFIX  43
H14   2    0.059115    0.557850    0.576908    11.00000   -1.20000
AFIX   0
C15   1    0.239517    0.582818    0.593640    11.00000    0.04630    0.06621 =
         0.02926   -0.00962   -0.00372   -0.01401
AFIX  43
H15   2    0.221999    0.583412    0.651544    11.00000   -1.20000
AFIX   0
C16   1    0.361656    0.597752    0.551516    11.00000    0.03882    0.05964 =
         0.02802   -0.00773   -0.00633   -0.01655
AFIX  43
H16   2    0.428523    0.608875    0.580485    11.00000   -1.20000
AFIX   0
C17   1    0.385309    0.596339    0.467385    11.00000    0.02885    0.04877 =
         0.03495   -0.00677   -0.00772   -0.00700
C18   1    0.508824    0.616739    0.417123    11.00000    0.03291    0.04875 =
         0.02998   -0.00864   -0.00212   -0.01226
C19   1    0.611841    0.638402    0.450941    11.00000    0.03575    0.06882 =
         0.03471   -0.01464   -0.00052   -0.01957
AFIX  43
H19   2    0.606606    0.639798    0.508488    11.00000   -1.20000
AFIX   0
C20   1    0.721864    0.657841    0.399335    11.00000    0.03373    0.06292 =
         0.04507   -0.01698   -0.00456   -0.01582
AFIX  43
H20   2    0.793707    0.672390    0.421232    11.00000   -1.20000
AFIX   0
C21   1    0.727325    0.656120    0.316281    11.00000    0.03259    0.04122 =
         0.03869   -0.00875   -0.00151   -0.00377
AFIX  43
H21   2    0.801961    0.669791    0.279874    11.00000   -1.20000
AFIX   0
C22   1    0.621765    0.634063    0.287338    11.00000    0.03010    0.05813 =
         0.02811   -0.00738    0.00356   -0.01288
AFIX  43
H22   2    0.625115    0.633175    0.229870    11.00000   -1.20000
AFIX   0
C23   1    0.299084    0.332402    0.226349    11.00000    0.03281    0.05159 =
         0.02402   -0.00549   -0.00479   -0.00945
C24   1    0.358784    0.247794    0.206890    11.00000    0.03913    0.05194 =
         0.04001   -0.00342   -0.00773   -0.00961
C25   1    0.325316    0.219848    0.137590    11.00000    0.03246    0.06081 =
         0.04237   -0.01074   -0.00823   -0.00908
AFIX  43
H25   2    0.364879    0.162515    0.125305    11.00000   -1.20000
AFIX   0
C26   1    0.242328    0.266617    0.086746    11.00000    0.03743    0.04964 =
         0.03370   -0.00969   -0.00681   -0.01294
C27   1    0.184925    0.352541    0.105833    11.00000    0.02783    0.05454 =
         0.03631   -0.00144   -0.00778   -0.00845
AFIX  43
H27   2    0.124663    0.387279    0.071350    11.00000   -1.20000
AFIX   0
C28   1    0.212734    0.388091    0.172447    11.00000    0.02519    0.05237 =
         0.02729   -0.00552    0.00193   -0.01295
C29   1    0.459476    0.180481    0.255633    11.00000    0.06511    0.05121 =
         0.04868    0.00030   -0.02899   -0.00650
AFIX  13
H29   2    0.489923    0.210518    0.296746    11.00000   -1.20000
AFIX   0
C30   1    0.583823    0.136800    0.201771    11.00000    0.06944    0.05851 =
         0.06765   -0.00909   -0.02169    0.00938
AFIX 137
H30A  2    0.555870    0.110350    0.158527    11.00000   -1.50000
H30B  2    0.640551    0.092965    0.234492    11.00000   -1.50000
H30C  2    0.636280    0.178550    0.177109    11.00000   -1.50000
AFIX   0
C31   1    0.383765    0.115507    0.301669    11.00000    0.08417    0.08653 =
         0.07751    0.02835   -0.02884   -0.03188
AFIX 137
H31A  2    0.303515    0.144965    0.336999    11.00000   -1.50000
H31B  2    0.444590    0.075379    0.335171    11.00000   -1.50000
H31C  2    0.354611    0.084485    0.262376    11.00000   -1.50000
AFIX   0
C32   1    0.205380    0.233238    0.013409    11.00000    0.04038    0.06956 =
         0.04458   -0.01783   -0.01056   -0.01527
AFIX  13
H32   2    0.258836    0.173248    0.008563    11.00000   -1.20000
AFIX   0
C33   1    0.053234    0.232048    0.024569    11.00000    0.03755    0.09712 =
         0.06819   -0.03096   -0.01801   -0.00678
AFIX 137
H33A  2    0.030208    0.199866    0.075841    11.00000   -1.50000
H33B  2    0.034039    0.205049   -0.021305    11.00000   -1.50000
H33C  2   -0.001680    0.290471    0.026295    11.00000   -1.50000
AFIX   0
C34   1    0.241462    0.283302   -0.065795    11.00000    0.10158    0.07794 =
         0.03540   -0.01090   -0.01840   -0.03638
AFIX 137
H34A  2    0.177996    0.339103   -0.067251    11.00000   -1.50000
H34B  2    0.234766    0.252271   -0.112269    11.00000   -1.50000
H34C  2    0.334919    0.290852   -0.068998    11.00000   -1.50000
AFIX   0
C35   1    0.144322    0.479638    0.184521    11.00000    0.02372    0.05186 =
         0.03639   -0.00473   -0.00316   -0.00756
AFIX  13
H35   2    0.194507    0.502306    0.221419    11.00000   -1.20000
AFIX   0
C36   1    0.142194    0.534560    0.105315    11.00000    0.06421    0.03131 =
         0.03202   -0.00944   -0.02807    0.00990
AFIX 137
H36A  2    0.235177    0.527374    0.076121    11.00000   -1.50000
H36B  2    0.106192    0.594331    0.117311    11.00000   -1.50000
H36C  2    0.083835    0.517531    0.071235    11.00000   -1.50000
AFIX   0
C37   1   -0.004610    0.488262    0.224602    11.00000    0.03347    0.07590 =
         0.06204   -0.02435    0.00650   -0.01240
AFIX 137
H37A  2   -0.056792    0.470297    0.187271    11.00000   -1.50000
H37B  2   -0.044738    0.547691    0.236493    11.00000   -1.50000
H37C  2   -0.007219    0.452294    0.275587    11.00000   -1.50000
AFIX   0
C38   1    0.070887    0.844750    0.275809    11.00000    0.03396    0.05649 =
         0.05100   -0.01152    0.00428   -0.00969
C39   1    0.149225    0.871584    0.325907    11.00000    0.04528    0.05437 =
         0.06088   -0.01510   -0.00029   -0.00729
C40   1    0.122967    0.958314    0.341416    11.00000    0.07479    0.05101 =
         0.07991   -0.01485   -0.01311   -0.01599
AFIX  43
H40   2    0.177343    0.975928    0.375144    11.00000   -1.20000
AFIX   0
C41   1    0.020250    1.018901    0.309040    11.00000    0.06774    0.05395 =
         0.10579   -0.01722   -0.00887   -0.01972
C42   1   -0.050948    0.992344    0.253666    11.00000    0.05411    0.05600 =
         0.09680   -0.00796   -0.00190   -0.00479
AFIX  43
H42   2   -0.115043    1.033615    0.226448    11.00000   -1.20000
AFIX   0
C43   1   -0.029623    0.906840    0.237801    11.00000    0.04419    0.04838 =
         0.07498   -0.01233   -0.00132   -0.00742
C44   1    0.269189    0.815165    0.364426    11.00000    0.07640    0.05998 =
         0.05625   -0.01765   -0.01467   -0.00987
AFIX  13
H44   2    0.270934    0.754967    0.354839    11.00000   -1.20000
AFIX   0
C45   1    0.403047    0.835699    0.317887    11.00000    0.05335    0.08483 =
         0.09809   -0.01762   -0.00310   -0.02826
AFIX 137
H45A  2    0.409986    0.825551    0.259940    11.00000   -1.50000
H45B  2    0.481380    0.799103    0.340989    11.00000   -1.50000
H45C  2    0.402423    0.895428    0.323302    11.00000   -1.50000
AFIX   0
C46   1    0.252661    0.821768    0.455233    11.00000    0.12714    0.08308 =
         0.06095   -0.01966   -0.03020    0.00768
AFIX 137
H46A  2    0.245259    0.880862    0.467035    11.00000   -1.50000
H46B  2    0.332123    0.785233    0.477252    11.00000   -1.50000
H46C  2    0.169810    0.803520    0.480695    11.00000   -1.50000
AFIX   0
PART 1
C47   1   -0.014531    1.113527    0.318426    21.00000    0.09449    0.05045 =
         0.06700   -0.00457   -0.03619   -0.01903
AFIX  13
H47   2    0.032867    1.123601    0.363824    21.00000   -1.20000
AFIX   0
PART 0
PART 2
C47B  1   -0.021344    1.109537    0.353170   -21.00000    0.09449    0.05045 =
         0.06700   -0.00457   -0.03619   -0.01903
AFIX  13
H47B  2   -0.122376    1.123846    0.370094   -21.00000   -1.20000
AFIX   0
PART 0
PART 1
C48   1    0.026130    1.169203    0.245213    21.00000    0.12005    0.08258 =
         0.12629    0.03273   -0.02214   -0.03221
AFIX 137
H48A  2    0.123332    1.148903    0.225492    21.00000   -1.50000
H48B  2    0.009448    1.227935    0.260753    21.00000   -1.50000
H48C  2   -0.027937    1.166991    0.201763    21.00000   -1.50000
AFIX   0
PART 0
PART 2
C48B  1    0.008753    1.162137    0.290885   -21.00000    0.12731    0.05826 =
         0.07308    0.00379   -0.03646   -0.02276
AFIX 137
H48D  2    0.105949    1.144908    0.269713   -21.00000   -1.50000
H48E  2   -0.011325    1.220054    0.309071   -21.00000   -1.50000
H48F  2   -0.046022    1.160494    0.247637   -21.00000   -1.50000
AFIX   0
PART 0
PART 1
C49   1   -0.169597    1.150588    0.342516    21.00000    0.10723    0.08401 =
         0.06827   -0.03193   -0.01811   -0.00005
AFIX 137
H49A  2   -0.217268    1.152877    0.295052    21.00000   -1.50000
H49B  2   -0.183487    1.208059    0.360810    21.00000   -1.50000
H49C  2   -0.205858    1.114206    0.386884    21.00000   -1.50000
AFIX   0
PART 0
PART 2
C49B  1    0.046787    1.121232    0.423094   -21.00000    0.09205    0.08528 =
         0.07204   -0.01259   -0.04266   -0.00361
AFIX  33
H49D  2    0.024632    1.082261    0.469437   -21.00000   -1.50000
H49E  2    0.145873    1.109133    0.406816   -21.00000   -1.50000
H49F  2    0.014711    1.180003    0.439064   -21.00000   -1.50000
AFIX   0
PART 0
C50   1   -0.117525    0.889373    0.176932    11.00000    0.04680    0.05244 =
         0.09413   -0.00609   -0.02737   -0.00464
AFIX  13
H50   2   -0.074041    0.832806    0.154448    11.00000   -1.20000
AFIX   0
C51   1   -0.129859    0.958071    0.104669    11.00000    0.06999    0.07406 =
         0.09239   -0.00841   -0.01686   -0.00294
AFIX 137
H51A  2   -0.172209    1.013944    0.125832    11.00000   -1.50000
H51B  2   -0.186392    0.944724    0.067176    11.00000   -1.50000
H51C  2   -0.038757    0.958879    0.075417    11.00000   -1.50000
AFIX   0
C52   1   -0.258847    0.885286    0.223523    11.00000    0.05089    0.06716 =
         0.11087   -0.01492   -0.01301   -0.00690
AFIX 137
H52A  2   -0.249252    0.838162    0.265502    11.00000   -1.50000
H52B  2   -0.317685    0.876240    0.185246    11.00000   -1.50000
H52C  2   -0.299736    0.938851    0.249535    11.00000   -1.50000
AFIX   0
HKLF 5


REM  boro124curtis_a.res in P-1
REM R1 =  0.0961 for    6796 Fo > 4sig(Fo)  and  0.1327 for all    9674 data
REM    615 parameters refined using     36 restraints

END

WGHT      0.0984     14.3470

REM Highest difference peak  1.396,  deepest hole -0.613,  1-sigma level  0.099
Q1    1   0.3543  0.3739  0.1367  11.00000  0.05    1.40
Q2    1   0.2038  0.3203  0.2992  11.00000  0.05    0.66
Q3    1   0.2764  0.6252  0.2778  11.00000  0.05    0.66
Q4    1   0.0816  0.5208  0.1205  11.00000  0.05    0.64
Q5    1   0.2223  0.5225  0.2705  11.00000  0.05    0.62
Q6    1   0.4730  0.1129  0.1554  11.00000  0.05    0.60
Q7    1   0.5790  0.1559  0.2957  11.00000  0.05    0.53
Q8    1   0.4716  0.1971  0.1678  11.00000  0.05    0.53
Q9    1   0.4516  0.3769  0.1868  11.00000  0.05    0.51
Q10   1  -0.0204  1.1227  0.3972  11.00000  0.05    0.51
Q11   1  -0.0209  0.7562  0.3748  11.00000  0.05    0.49
Q12   1   0.2591  0.5821  0.3031  11.00000  0.05    0.48
Q13   1   0.3975  0.0990  0.0978  11.00000  0.05    0.47
Q14   1   0.3146  0.1545  0.0568  11.00000  0.05    0.46
Q15   1  -0.0535  1.0102  0.1295  11.00000  0.05    0.46
Q16   1   0.1681  0.5343  0.0506  11.00000  0.05    0.46
Q17   1   0.4891  0.6797  0.5478  11.00000  0.05    0.45
Q18   1  -0.0263  0.6037  0.5843  11.00000  0.05    0.44
Q19   1   0.2368  0.3758  0.2144  11.00000  0.05    0.43
Q20   1   0.1292  0.7242  0.3234  11.00000  0.05    0.42
;
_shelx_res_checksum              93610
_shelx_fab_file                  
;
    1    0    0    -35.46      0.00
    2    0    0     10.16      0.00
    3    0    0     -1.62      0.00
    4    0    0     -7.71      0.00
    5    0    0     10.42      0.00
    6    0    0     -8.04      0.00
    7    0    0      2.95      0.00
    8    0    0     -1.51      0.00
    9    0    0      0.35      0.00
   10    0    0     -1.00      0.00
   11    0    0      1.15      0.00
  -11    1    0      1.51      0.00
  -10    1    0     -0.85      0.00
   -9    1    0      0.28      0.00
   -8    1    0     -2.08      0.00
   -7    1    0      3.49      0.00
   -6    1    0     -6.39      0.00
   -5    1    0      7.33      0.00
   -4    1    0     -6.34      0.00
   -3    1    0      3.53      0.00
   -2    1    0     14.42      0.00
   -1    1    0    -23.40      0.00
    0    1    0     83.26      0.00
    1    1    0    -60.23      0.00
    2    1    0     -0.39      0.00
    3    1    0     -5.56      0.00
    4    1    0     -6.34      0.00
    5    1    0     11.11      0.00
    6    1    0     -9.76      0.00
    7    1    0      3.29      0.00
    8    1    0     -1.06      0.00
    9    1    0      0.15      0.00
   10    1    0     -1.18      0.00
   11    1    0      0.39      0.00
  -11    2    0      0.25      0.00
  -10    2    0     -1.42      0.00
   -9    2    0     -0.24      0.00
   -8    2    0     -2.29      0.00
   -7    2    0      4.36      0.00
   -6    2    0     -5.15      0.00
   -5    2    0      4.05      0.00
   -4    2    0     -3.55      0.00
   -3    2    0      3.12      0.00
   -2    2    0      6.94      0.00
   -1    2    0    -24.04      0.00
    0    2    0     42.54      0.00
    1    2    0    -57.70      0.00
    2    2    0      4.68      0.00
    3    2    0     -1.42      0.00
    4    2    0     -1.89      0.00
    5    2    0      9.65      0.00
    6    2    0    -10.03      0.00
    7    2    0      4.18      0.00
    8    2    0     -1.19      0.00
    9    2    0      0.54      0.00
   10    2    0     -0.37      0.00
   11    2    0      0.64      0.00
   12    2    0     -0.02      0.00
  -11    3    0     -0.82      0.00
  -10    3    0     -1.30      0.00
   -9    3    0     -0.01      0.00
   -8    3    0     -1.86      0.00
   -7    3    0      4.88      0.00
   -6    3    0     -4.19      0.00
   -5    3    0      2.27      0.00
   -4    3    0      0.20      0.00
   -3    3    0      1.74      0.00
   -2    3    0      4.14      0.00
   -1    3    0    -16.12      0.00
    0    3    0     24.46      0.00
    1    3    0    -29.16      0.00
    2    3    0     14.24      0.00
    3    3    0      0.84      0.00
    4    3    0      1.50      0.00
    5    3    0      6.41      0.00
    6    3    0     -9.14      0.00
    7    3    0      4.06      0.00
    8    3    0     -2.10      0.00
    9    3    0      0.94      0.00
   10    3    0     -0.01      0.00
   11    3    0      0.47      0.00
   12    3    0      0.71      0.00
  -11    4    0     -0.46      0.00
  -10    4    0     -0.23      0.00
   -9    4    0      0.77      0.00
   -8    4    0     -1.54      0.00
   -7    4    0      4.26      0.00
   -6    4    0     -4.26      0.00
   -5    4    0      0.94      0.00
   -4    4    0      1.72      0.00
   -3    4    0     -0.14      0.00
   -2    4    0      4.35      0.00
   -1    4    0     -9.30      0.00
    0    4    0     14.56      0.00
    1    4    0    -10.82      0.00
    2    4    0     11.28      0.00
    3    4    0     -2.77      0.00
    4    4    0      2.36      0.00
    5    4    0      2.23      0.00
    6    4    0     -7.80      0.00
    7    4    0      3.29      0.00
    8    4    0     -2.46      0.00
    9    4    0      0.88      0.00
   10    4    0     -0.81      0.00
   11    4    0     -0.48      0.00
   12    4    0      0.11      0.00
  -10    5    0      0.41      0.00
   -9    5    0      1.04      0.00
   -8    5    0     -1.32      0.00
   -7    5    0      3.53      0.00
   -6    5    0     -3.83      0.00
   -5    5    0      1.05      0.00
   -4    5    0      1.25      0.00
   -3    5    0     -2.08      0.00
   -2    5    0      2.08      0.00
   -1    5    0     -9.09      0.00
    0    5    0      5.92      0.00
    1    5    0     -4.62      0.00
    2    5    0      5.41      0.00
    3    5    0     -4.85      0.00
    4    5    0      1.43      0.00
    5    5    0     -1.07      0.00
    6    5    0     -5.51      0.00
    7    5    0      3.12      0.00
    8    5    0     -1.58      0.00
    9    5    0      0.85      0.00
   10    5    0     -1.02      0.00
   11    5    0     -0.21      0.00
   12    5    0     -0.06      0.00
  -10    6    0      0.53      0.00
   -9    6    0      0.70      0.00
   -8    6    0     -0.76      0.00
   -7    6    0      3.00      0.00
   -6    6    0     -2.34      0.00
   -5    6    0      2.44      0.00
   -4    6    0      1.09      0.00
   -3    6    0     -1.29      0.00
   -2    6    0      1.75      0.00
   -1    6    0     -6.05      0.00
    0    6    0      5.24      0.00
    1    6    0      0.50      0.00
    2    6    0      2.29      0.00
    3    6    0     -4.85      0.00
    4    6    0     -0.31      0.00
    5    6    0     -1.50      0.00
    6    6    0     -2.63      0.00
    7    6    0      2.77      0.00
    8    6    0     -0.80      0.00
    9    6    0      0.89      0.00
   10    6    0     -0.54      0.00
   11    6    0      0.73      0.00
   12    6    0     -0.10      0.00
  -10    7    0      0.74      0.00
   -9    7    0     -0.07      0.00
   -8    7    0     -0.53      0.00
   -7    7    0      1.13      0.00
   -6    7    0     -1.84      0.00
   -5    7    0      1.94      0.00
   -4    7    0      0.19      0.00
   -3    7    0     -0.70      0.00
   -2    7    0      2.13      0.00
   -1    7    0     -3.17      0.00
    0    7    0      5.57      0.00
    1    7    0      1.12      0.00
    2    7    0     -1.35      0.00
    3    7    0     -3.58      0.00
    4    7    0      0.10      0.00
    5    7    0      0.42      0.00
    6    7    0     -0.88      0.00
    7    7    0      1.58      0.00
    8    7    0     -0.69      0.00
    9    7    0      0.61      0.00
   10    7    0     -1.07      0.00
   11    7    0      0.59      0.00
   12    7    0     -0.75      0.00
   -9    8    0     -0.79      0.00
   -8    8    0     -0.37      0.00
   -7    8    0     -0.66      0.00
   -6    8    0     -1.06      0.00
   -5    8    0      0.80      0.00
   -4    8    0     -0.22      0.00
   -3    8    0     -1.33      0.00
   -2    8    0      1.64      0.00
   -1    8    0     -3.77      0.00
    0    8    0      4.09      0.00
    1    8    0     -1.01      0.00
    2    8    0     -2.60      0.00
    3    8    0     -0.91      0.00
    4    8    0      1.46      0.00
    5    8    0      1.21      0.00
    6    8    0     -0.93      0.00
    7    8    0      0.70      0.00
    8    8    0     -0.61      0.00
    9    8    0      0.27      0.00
   10    8    0     -1.88      0.00
   11    8    0      0.70      0.00
   -9    9    0     -0.75      0.00
   -8    9    0      0.29      0.00
   -7    9    0     -0.54      0.00
   -6    9    0      0.91      0.00
   -5    9    0      0.95      0.00
   -4    9    0      0.73      0.00
   -3    9    0     -1.05      0.00
   -2    9    0      1.82      0.00
   -1    9    0     -3.91      0.00
    0    9    0      3.90      0.00
    1    9    0     -2.04      0.00
    2    9    0     -1.84      0.00
    3    9    0     -0.23      0.00
    4    9    0      1.15      0.00
    5    9    0      0.70      0.00
    6    9    0     -1.49      0.00
    7    9    0      0.56      0.00
    8    9    0     -0.66      0.00
    9    9    0      0.28      0.00
   10    9    0     -1.44      0.00
   11    9    0      1.75      0.00
   -8   10    0      0.62      0.00
   -7   10    0     -0.12      0.00
   -6   10    0      1.22      0.00
   -5   10    0      0.37      0.00
   -4   10    0      0.29      0.00
   -3   10    0     -0.66      0.00
   -2   10    0      1.04      0.00
   -1   10    0     -3.16      0.00
    0   10    0      3.00      0.00
    1   10    0     -2.63      0.00
    2   10    0     -0.98      0.00
    3   10    0     -0.25      0.00
    4   10    0      1.60      0.00
    5   10    0      1.24      0.00
    6   10    0     -1.88      0.00
    7   10    0      0.62      0.00
    8   10    0     -0.78      0.00
    9   10    0      0.64      0.00
   10   10    0     -0.54      0.00
   11   10    0      1.87      0.00
   -8   11    0      0.45      0.00
   -7   11    0     -0.23      0.00
   -6   11    0      0.17      0.00
   -5   11    0     -0.32      0.00
   -4   11    0     -0.54      0.00
   -3   11    0      0.23      0.00
   -2   11    0     -0.16      0.00
   -1   11    0     -1.70      0.00
    0   11    0      1.72      0.00
    1   11    0     -1.59      0.00
    2   11    0      1.09      0.00
    3   11    0      0.80      0.00
    4   11    0      2.41      0.00
    5   11    0      1.34      0.00
    6   11    0     -2.42      0.00
    7   11    0      0.93      0.00
    8   11    0     -0.46      0.00
    9   11    0      1.06      0.00
   10   11    0     -0.18      0.00
   11   11    0      1.02      0.00
   -7   12    0     -0.42      0.00
   -6   12    0      0.03      0.00
   -5   12    0      0.06      0.00
   -4   12    0      0.18      0.00
   -3   12    0      1.49      0.00
   -2   12    0     -0.34      0.00
   -1   12    0     -0.28      0.00
    0   12    0      1.17      0.00
    1   12    0     -0.49      0.00
    2   12    0      2.04      0.00
    3   12    0     -0.14      0.00
    4   12    0      1.01      0.00
    5   12    0      0.10      0.00
    6   12    0     -2.47      0.00
    7   12    0      1.10      0.00
    8   12    0     -0.27      0.00
    9   12    0      1.06      0.00
   10   12    0     -0.22      0.00
   11   12    0      0.48      0.00
   -6   13    0      0.33      0.00
   -5   13    0     -0.37      0.00
   -4   13    0      0.67      0.00
   -3   13    0      0.61      0.00
   -2   13    0     -0.90      0.00
   -1   13    0     -0.76      0.00
    0   13    0      0.54      0.00
    1   13    0     -1.25      0.00
    2   13    0      1.35      0.00
    3   13    0     -1.86      0.00
    4   13    0     -0.02      0.00
    5   13    0     -0.24      0.00
    6   13    0     -1.81      0.00
    7   13    0      0.55      0.00
    8   13    0     -0.40      0.00
    9   13    0      0.61      0.00
   10   13    0     -0.48      0.00
   -6   14    0      0.48      0.00
   -5   14    0     -1.39      0.00
   -4   14    0      0.67      0.00
   -3   14    0     -1.18      0.00
   -2   14    0     -1.14      0.00
   -1   14    0     -0.89      0.00
    0   14    0      0.65      0.00
    1   14    0     -1.56      0.00
    2   14    0      1.46      0.00
    3   14    0     -1.64      0.00
    4   14    0      0.53      0.00
    5   14    0      0.21      0.00
    6   14    0     -1.05      0.00
    7   14    0      0.34      0.00
    8   14    0      0.13      0.00
    9   14    0      0.19      0.00
   10   14    0     -0.55      0.00
   -5   15    0     -1.41      0.00
   -4   15    0      0.96      0.00
   -3   15    0     -1.17      0.00
   -2   15    0      0.00      0.00
   -1   15    0      0.91      0.00
    0   15    0      0.69      0.00
    1   15    0     -0.90      0.00
    2   15    0      1.39      0.00
    3   15    0     -1.16      0.00
    4   15    0      0.67      0.00
    5   15    0      0.29      0.00
    6   15    0     -0.26      0.00
    7   15    0      0.68      0.00
    8   15    0      0.57      0.00
    9   15    0     -0.32      0.00
   -4   16    0      0.96      0.00
   -3   16    0      0.11      0.00
   -2   16    0      0.84      0.00
   -1   16    0      2.17      0.00
    0   16    0     -0.74      0.00
    1   16    0     -0.05      0.00
    2   16    0      0.67      0.00
    3   16    0     -1.01      0.00
    4   16    0      0.66      0.00
    5   16    0      0.12      0.00
    6   16    0      0.14      0.00
    7   16    0      0.13      0.00
    8   16    0     -0.04      0.00
   -3   17    0      0.87      0.00
   -2   17    0      0.19      0.00
   -1   17    0      1.53      0.00
    0   17    0     -1.94      0.00
    1   17    0      1.05      0.00
    2   17    0      0.09      0.00
    3   17    0     -0.97      0.00
    4   17    0      0.72      0.00
    5   17    0     -0.30      0.00
    6   17    0      0.05      0.00
    7   17    0     -0.66      0.00
    8   17    0     -0.33      0.00
   -1   18    0      0.53      0.00
    0   18    0     -1.69      0.00
    1   18    0      1.18      0.00
    2   18    0     -0.93      0.00
    3   18    0     -1.30      0.00
    4   18    0      0.50      0.00
    5   18    0     -0.36      0.00
    6   18    0      0.28      0.00
    7   18    0     -0.49      0.00
    1   19    0      0.42      0.00
    2   19    0     -1.31      0.00
    3   19    0     -0.66      0.00
    4   19    0      0.59      0.00
    5   19    0      0.28      0.00
   -5  -19    1      0.56      0.00
   -4  -19    1     -0.33      0.00
   -3  -19    1     -0.88      0.00
   -2  -19    1      1.25      0.00
   -1  -19    1      0.83      0.00
   -6  -18    1      0.90      0.00
   -5  -18    1      0.34      0.00
   -4  -18    1      0.09      0.00
   -3  -18    1     -0.01      0.00
   -2  -18    1      0.87      0.00
   -1  -18    1      0.25      0.00
    0  -18    1     -1.02      0.00
    1  -18    1      1.06      0.00
   -7  -17    1     -0.35      0.00
   -6  -17    1      1.47      0.00
   -5  -17    1      0.04      0.00
   -4  -17    1      0.06      0.00
   -3  -17    1     -0.03      0.00
   -2  -17    1     -0.75      0.00
   -1  -17    1      0.09      0.00
    0  -17    1     -0.88      0.00
    1  -17    1      0.65      0.00
    2  -17    1     -1.26      0.00
    3  -17    1     -0.53      0.00
   -8  -16    1      0.24      0.00
   -7  -16    1     -0.49      0.00
   -6  -16    1      1.23      0.00
   -5  -16    1     -0.19      0.00
   -4  -16    1     -0.18      0.00
   -3  -16    1      0.15      0.00
   -2  -16    1     -1.14      0.00
   -1  -16    1      0.80      0.00
    0  -16    1     -0.93      0.00
    1  -16    1     -0.30      0.00
    2  -16    1     -1.44      0.00
    3  -16    1     -0.16      0.00
    4  -16    1     -0.05      0.00
   -9  -15    1      0.00      0.00
   -8  -15    1     -0.61      0.00
   -7  -15    1     -1.08      0.00
   -6  -15    1      0.46      0.00
   -5  -15    1     -0.20      0.00
   -4  -15    1     -0.59      0.00
   -3  -15    1      0.36      0.00
   -2  -15    1     -1.07      0.00
   -1  -15    1      0.50      0.00
    0  -15    1     -1.21      0.00
    1  -15    1     -0.61      0.00
    2  -15    1     -0.20      0.00
    3  -15    1      0.44      0.00
    4  -15    1      0.20      0.00
    5  -15    1      0.25      0.00
  -10  -14    1      1.30      0.00
   -9  -14    1     -0.93      0.00
   -8  -14    1     -1.16      0.00
   -7  -14    1     -1.01      0.00
   -6  -14    1      0.12      0.00
   -5  -14    1      0.21      0.00
   -4  -14    1     -0.57      0.00
   -3  -14    1      0.63      0.00
   -2  -14    1     -1.11      0.00
   -1  -14    1      0.12      0.00
    0  -14    1     -0.29      0.00
    1  -14    1      0.28      0.00
    2  -14    1      1.26      0.00
    3  -14    1      0.49      0.00
    4  -14    1      0.45      0.00
    5  -14    1      0.39      0.00
    6  -14    1      0.51      0.00
  -10  -13    1      0.42      0.00
   -9  -13    1     -1.49      0.00
   -8  -13    1     -0.82      0.00
   -7  -13    1     -0.58      0.00
   -6  -13    1      0.62      0.00
   -5  -13    1      1.46      0.00
   -4  -13    1      0.73      0.00
   -3  -13    1      1.17      0.00
   -2  -13    1     -1.21      0.00
   -1  -13    1      0.92      0.00
    0  -13    1      0.79      0.00
    1  -13    1      0.44      0.00
    2  -13    1      0.97      0.00
    3  -13    1     -0.51      0.00
    4  -13    1      0.51      0.00
    5  -13    1      0.24      0.00
    6  -13    1      0.58      0.00
    7  -13    1     -0.24      0.00
  -10  -12    1     -0.73      0.00
   -9  -12    1     -1.46      0.00
   -8  -12    1     -0.61      0.00
   -7  -12    1     -0.43      0.00
   -6  -12    1      1.31      0.00
   -5  -12    1      1.71      0.00
   -4  -12    1      0.69      0.00
   -3  -12    1     -0.49      0.00
   -2  -12    1     -2.74      0.00
   -1  -12    1      1.64      0.00
    0  -12    1     -0.14      0.00
    1  -12    1     -0.77      0.00
    2  -12    1     -0.18      0.00
    3  -12    1     -1.37      0.00
    4  -12    1      0.86      0.00
    5  -12    1     -0.23      0.00
    6  -12    1      0.27      0.00
    7  -12    1     -0.58      0.00
  -11  -11    1      0.74      0.00
  -10  -11    1     -1.35      0.00
   -9  -11    1     -1.12      0.00
   -8  -11    1     -0.41      0.00
   -7  -11    1     -0.28      0.00
   -6  -11    1      0.90      0.00
   -5  -11    1     -0.41      0.00
   -4  -11    1     -0.93      0.00
   -3  -11    1     -2.59      0.00
   -2  -11    1     -3.21      0.00
   -1  -11    1      2.94      0.00
    0  -11    1     -1.27      0.00
    1  -11    1     -0.72      0.00
    2  -11    1      0.30      0.00
    3  -11    1     -0.74      0.00
    4  -11    1      1.91      0.00
    5  -11    1     -0.45      0.00
    6  -11    1      0.17      0.00
    7  -11    1     -0.69      0.00
    8  -11    1     -0.84      0.00
  -11  -10    1     -0.03      0.00
  -10  -10    1     -1.36      0.00
   -9  -10    1     -0.60      0.00
   -8  -10    1      0.15      0.00
   -7  -10    1     -0.28      0.00
   -6  -10    1     -0.04      0.00
   -5  -10    1     -1.50      0.00
   -4  -10    1      0.12      0.00
   -3  -10    1     -1.51      0.00
   -2  -10    1     -1.14      0.00
   -1  -10    1      4.29      0.00
    0  -10    1     -1.58      0.00
    1  -10    1      0.45      0.00
    2  -10    1      0.87      0.00
    3  -10    1     -0.52      0.00
    4  -10    1      1.66      0.00
    5  -10    1     -1.22      0.00
    6  -10    1     -0.11      0.00
    7  -10    1     -0.69      0.00
    8  -10    1     -0.63      0.00
  -11   -9    1     -0.30      0.00
  -10   -9    1     -0.59      0.00
   -9   -9    1     -0.02      0.00
   -8   -9    1      0.69      0.00
   -7   -9    1     -0.67      0.00
   -6   -9    1     -0.12      0.00
   -5   -9    1     -0.39      0.00
   -4   -9    1      1.80      0.00
   -3   -9    1     -0.76      0.00
   -2   -9    1     -0.05      0.00
   -1   -9    1      3.90      0.00
    0   -9    1     -1.63      0.00
    1   -9    1      1.18      0.00
    2   -9    1      0.17      0.00
    3   -9    1     -0.79      0.00
    4   -9    1      0.73      0.00
    5   -9    1     -1.37      0.00
    6   -9    1      0.20      0.00
    7   -9    1     -0.28      0.00
    8   -9    1      0.17      0.00
    9   -9    1      1.65      0.00
  -11   -8    1      0.69      0.00
  -10   -8    1      0.26      0.00
   -9   -8    1      0.30      0.00
   -8   -8    1      1.02      0.00
   -7   -8    1     -1.35      0.00
   -6   -8    1     -0.19      0.00
   -5   -8    1     -0.13      0.00
   -4   -8    1      0.64      0.00
   -3   -8    1     -1.29      0.00
   -2   -8    1      0.33      0.00
   -1   -8    1      3.04      0.00
    0   -8    1     -1.67      0.00
    1   -8    1      1.00      0.00
    2   -8    1     -0.48      0.00
    3   -8    1      0.17      0.00
    4   -8    1      1.11      0.00
    5   -8    1     -0.09      0.00
    6   -8    1      1.32      0.00
    7   -8    1      0.39      0.00
    8   -8    1      0.86      0.00
    9   -8    1      0.65      0.00
  -11   -7    1      1.09      0.00
  -10   -7    1     -0.16      0.00
   -9   -7    1      0.14      0.00
   -8   -7    1      1.01      0.00
   -7   -7    1     -2.41      0.00
   -6   -7    1     -0.60      0.00
   -5   -7    1      0.36      0.00
   -4   -7    1      0.12      0.00
   -3   -7    1      0.03      0.00
   -2   -7    1      0.08      0.00
   -1   -7    1      1.06      0.00
    0   -7    1     -2.74      0.00
    1   -7    1     -0.60      0.00
    2   -7    1     -0.57      0.00
    3   -7    1      0.66      0.00
    4   -7    1      0.82      0.00
    5   -7    1     -0.41      0.00
    6   -7    1      0.97      0.00
    7   -7    1      0.08      0.00
    8   -7    1      0.49      0.00
    9   -7    1     -0.72      0.00
   10   -7    1     -0.79      0.00
  -12   -6    1     -0.69      0.00
  -11   -6    1      0.62      0.00
  -10   -6    1     -0.81      0.00
   -9   -6    1      0.19      0.00
   -8   -6    1      0.64      0.00
   -7   -6    1     -3.23      0.00
   -6   -6    1      0.18      0.00
   -5   -6    1      2.63      0.00
   -4   -6    1      0.56      0.00
   -3   -6    1      0.71      0.00
   -2   -6    1     -3.05      0.00
   -1   -6    1      0.49      0.00
    0   -6    1     -0.42      0.00
    1   -6    1     -0.74      0.00
    2   -6    1      1.97      0.00
    3   -6    1      0.45      0.00
    4   -6    1      0.28      0.00
    5   -6    1     -1.58      0.00
    6   -6    1      0.03      0.00
    7   -6    1     -0.10      0.00
    8   -6    1     -0.47      0.00
    9   -6    1     -1.34      0.00
   10   -6    1     -0.06      0.00
  -12   -5    1     -0.35      0.00
  -11   -5    1      1.20      0.00
  -10   -5    1     -0.22      0.00
   -9   -5    1      0.82      0.00
   -8   -5    1      0.40      0.00
   -7   -5    1     -2.86      0.00
   -6   -5    1      1.84      0.00
   -5   -5    1      3.62      0.00
   -4   -5    1     -1.07      0.00
   -3   -5    1      0.02      0.00
   -2   -5    1     -6.36      0.00
   -1   -5    1      6.38      0.00
    0   -5    1      6.14      0.00
    1   -5    1     -1.89      0.00
    2   -5    1      5.81      0.00
    3   -5    1     -0.30      0.00
    4   -5    1      1.53      0.00
    5   -5    1     -0.76      0.00
    6   -5    1      0.13      0.00
    7   -5    1      1.04      0.00
    8   -5    1     -1.30      0.00
    9   -5    1     -1.14      0.00
   10   -5    1     -0.09      0.00
  -12   -4    1      0.29      0.00
  -11   -4    1      1.76      0.00
  -10   -4    1     -0.29      0.00
   -9   -4    1      0.96      0.00
   -8   -4    1      0.11      0.00
   -7   -4    1     -1.84      0.00
   -6   -4    1      2.36      0.00
   -5   -4    1      2.05      0.00
   -4   -4    1     -3.33      0.00
   -3   -4    1     -0.40      0.00
   -2   -4    1    -10.85      0.00
   -1   -4    1     13.09      0.00
    0   -4    1      6.69      0.00
    1   -4    1    -10.80      0.00
    2   -4    1      7.17      0.00
    3   -4    1     -3.59      0.00
    4   -4    1      2.44      0.00
    5   -4    1     -0.35      0.00
    6   -4    1     -1.18      0.00
    7   -4    1      1.97      0.00
    8   -4    1     -1.95      0.00
    9   -4    1     -0.41      0.00
   10   -4    1     -0.13      0.00
   11   -4    1     -0.22      0.00
  -12   -3    1     -0.37      0.00
  -11   -3    1      0.90      0.00
  -10   -3    1     -1.85      0.00
   -9   -3    1      0.48      0.00
   -8   -3    1     -0.57      0.00
   -7   -3    1     -1.12      0.00
   -6   -3    1      1.14      0.00
   -5   -3    1      0.11      0.00
   -4   -3    1     -4.64      0.00
   -3   -3    1     -1.31      0.00
   -2   -3    1    -14.76      0.00
   -1   -3    1     21.08      0.00
    0   -3    1      4.85      0.00
    1   -3    1    -18.24      0.00
    2   -3    1     10.86      0.00
    3   -3    1     -6.49      0.00
    4   -3    1      3.22      0.00
    5   -3    1     -1.37      0.00
    6   -3    1     -3.96      0.00
    7   -3    1      2.47      0.00
    8   -3    1     -1.92      0.00
    9   -3    1      0.41      0.00
   10   -3    1      0.44      0.00
   11   -3    1      0.53      0.00
  -11   -2    1      0.69      0.00
  -10   -2    1     -2.28      0.00
   -9   -2    1      0.66      0.00
   -8   -2    1     -0.92      0.00
   -7   -2    1     -0.28      0.00
   -6   -2    1     -0.93      0.00
   -5   -2    1     -0.45      0.00
   -4   -2    1     -3.90      0.00
   -3   -2    1      1.63      0.00
   -2   -2    1     -6.32      0.00
   -1   -2    1     33.92      0.00
    0   -2    1      5.50      0.00
    1   -2    1    -19.31      0.00
    2   -2    1     15.08      0.00
    3   -2    1     -7.44      0.00
    4   -2    1      5.01      0.00
    5   -2    1     -2.03      0.00
    6   -2    1     -5.39      0.00
    7   -2    1      3.52      0.00
    8   -2    1     -1.29      0.00
    9   -2    1      0.39      0.00
   10   -2    1      0.42      0.00
   11   -2    1      0.16      0.00
  -11   -1    1      1.49      0.00
  -10   -1    1     -1.27      0.00
   -9   -1    1      0.86      0.00
   -8   -1    1     -0.56      0.00
   -7   -1    1      0.81      0.00
   -6   -1    1     -3.27      0.00
   -5   -1    1      0.67      0.00
   -4   -1    1     -0.63      0.00
   -3   -1    1      7.39      0.00
   -2   -1    1      5.50      0.00
   -1   -1    1     27.21      0.00
    0   -1    1     -7.62      0.00
    1   -1    1    -25.30      0.00
    2   -1    1     10.76      0.00
    3   -1    1     -8.19      0.00
    4   -1    1      5.19      0.00
    5   -1    1     -2.99      0.00
    6   -1    1     -5.26      0.00
    7   -1    1      4.65      0.00
    8   -1    1     -0.84      0.00
    9   -1    1     -0.13      0.00
   10   -1    1     -0.37      0.00
   11   -1    1     -0.50      0.00
  -11    0    1      0.99      0.00
  -10    0    1     -1.01      0.00
   -9    0    1     -0.16      0.00
   -8    0    1      0.12      0.00
   -7    0    1      1.43      0.00
   -6    0    1     -5.28      0.00
   -5    0    1      2.69      0.00
   -4    0    1      1.60      0.00
   -3    0    1      5.31      0.00
   -2    0    1      1.93      0.00
   -1    0    1     -6.47      0.00
    0    0    1    -21.60      0.00
    1    0    1    -22.98      0.00
    2    0    1      7.78      0.00
    3    0    1     -3.94      0.00
    4    0    1      3.59      0.00
    5    0    1     -3.67      0.00
    6    0    1     -3.90      0.00
    7    0    1      5.11      0.00
    8    0    1     -0.89      0.00
    9    0    1      0.02      0.00
   10    0    1     -0.89      0.00
   11    0    1      0.42      0.00
  -11    1    1     -0.13      0.00
  -10    1    1     -0.97      0.00
   -9    1    1     -0.96      0.00
   -8    1    1      1.18      0.00
   -7    1    1      1.57      0.00
   -6    1    1     -5.79      0.00
   -5    1    1      4.77      0.00
   -4    1    1      1.47      0.00
   -3    1    1     -1.57      0.00
   -2    1    1     -3.61      0.00
   -1    1    1    -26.02      0.00
    0    1    1     -1.42      0.00
    1    1    1      0.63      0.00
    2    1    1     11.13      0.00
    3    1    1      3.38      0.00
    4    1    1      0.98      0.00
    5    1    1     -2.51      0.00
    6    1    1     -1.87      0.00
    7    1    1      3.96      0.00
    8    1    1     -1.63      0.00
    9    1    1      0.53      0.00
   10    1    1     -1.21      0.00
   11    1    1      1.97      0.00
   12    1    1     -0.01      0.00
  -11    2    1      0.21      0.00
  -10    2    1     -0.04      0.00
   -9    2    1     -0.60      0.00
   -8    2    1      1.89      0.00
   -7    2    1      1.15      0.00
   -6    2    1     -5.12      0.00
   -5    2    1      5.33      0.00
   -4    2    1      0.87      0.00
   -3    2    1     -3.25      0.00
   -2    2    1      2.47      0.00
   -1    2    1    -18.27      0.00
    0    2    1     30.18      0.00
    1    2    1     12.92      0.00
    2    2    1      3.45      0.00
    3    2    1      3.47      0.00
    4    2    1     -2.97      0.00
    5    2    1     -0.63      0.00
    6    2    1     -0.74      0.00
    7    2    1      1.60      0.00
    8    2    1     -1.85      0.00
    9    2    1      0.88      0.00
   10    2    1     -1.59      0.00
   11    2    1      2.17      0.00
   12    2    1     -1.40      0.00
  -11    3    1      0.88      0.00
  -10    3    1      0.19      0.00
   -9    3    1     -0.43      0.00
   -8    3    1      1.37      0.00
   -7    3    1      0.39      0.00
   -6    3    1     -4.02      0.00
   -5    3    1      3.68      0.00
   -4    3    1      0.16      0.00
   -3    3    1     -2.31      0.00
   -2    3    1      6.50      0.00
   -1    3    1    -11.90      0.00
    0    3    1     32.51      0.00
    1    3    1     -1.52      0.00
    3    3    1      0.23      0.00
    4    3    1     -5.12      0.00
    5    3    1      1.01      0.00
    6    3    1     -0.30      0.00
    7    3    1      0.36      0.00
    8    3    1     -0.37      0.00
    9    3    1      1.12      0.00
   10    3    1     -1.30      0.00
   11    3    1      1.41      0.00
   12    3    1     -2.00      0.00
  -10    4    1     -0.73      0.00
   -9    4    1     -0.55      0.00
   -8    4    1      0.69      0.00
   -7    4    1      0.44      0.00
   -6    4    1     -2.02      0.00
   -5    4    1      1.96      0.00
   -4    4    1      0.65      0.00
   -3    4    1     -1.53      0.00
   -2    4    1      4.08      0.00
   -1    4    1    -10.70      0.00
    0    4    1     19.59      0.00
    1    4    1    -11.82      0.00
    2    4    1    -11.45      0.00
    3    4    1      0.96      0.00
    4    4    1     -4.09      0.00
    5    4    1      2.53      0.00
    6    4    1      0.02      0.00
    7    4    1      0.24      0.00
    8    4    1      0.98      0.00
    9    4    1      0.86      0.00
   10    4    1     -0.13      0.00
   11    4    1      0.96      0.00
   12    4    1     -0.94      0.00
  -10    5    1     -1.20      0.00
   -9    5    1     -0.27      0.00
   -8    5    1      0.32      0.00
   -7    5    1      0.55      0.00
   -6    5    1     -0.38      0.00
   -5    5    1      0.58      0.00
   -4    5    1      1.91      0.00
   -3    5    1     -0.17      0.00
   -2    5    1      2.57      0.00
   -1    5    1     -4.68      0.00
    0    5    1     12.02      0.00
    1    5    1     -8.02      0.00
    2    5    1     -5.01      0.00
    3    5    1      1.66      0.00
    4    5    1     -1.85      0.00
    5    5    1      3.65      0.00
    6    5    1     -0.54      0.00
    7    5    1     -0.46      0.00
    8    5    1      0.74      0.00
    9    5    1      0.20      0.00
   10    5    1      0.60      0.00
   11    5    1      0.33      0.00
   12    5    1     -0.11      0.00
  -10    6    1     -0.94      0.00
   -9    6    1      0.00      0.00
   -8    6    1     -0.13      0.00
   -7    6    1      0.01      0.00
   -6    6    1     -0.10      0.00
   -5    6    1     -1.20      0.00
   -4    6    1      1.60      0.00
   -3    6    1     -0.34      0.00
   -2    6    1      0.81      0.00
   -1    6    1     -0.27      0.00
    0    6    1      4.72      0.00
    1    6    1     -4.35      0.00
    2    6    1     -2.60      0.00
    3    6    1      1.61      0.00
    4    6    1      0.76      0.00
    5    6    1      3.32      0.00
    6    6    1     -1.71      0.00
    7    6    1     -0.90      0.00
    8    6    1      0.56      0.00
    9    6    1     -0.07      0.00
   10    6    1      0.31      0.00
   11    6    1     -0.46      0.00
   12    6    1     -0.21      0.00
  -10    7    1     -0.50      0.00
   -9    7    1      0.36      0.00
   -8    7    1      0.21      0.00
   -7    7    1      0.44      0.00
   -6    7    1      0.63      0.00
   -5    7    1     -1.43      0.00
   -4    7    1      1.48      0.00
   -3    7    1     -0.70      0.00
   -2    7    1     -0.66      0.00
   -1    7    1      0.72      0.00
    0    7    1     -1.21      0.00
    1    7    1     -1.24      0.00
    2    7    1     -1.20      0.00
    3    7    1      2.07      0.00
    4    7    1      1.52      0.00
    5    7    1      0.77      0.00
    6    7    1     -2.02      0.00
    7    7    1     -0.24      0.00
    8    7    1      1.11      0.00
    9    7    1      0.07      0.00
   10    7    1      0.11      0.00
   11    7    1     -0.17      0.00
   12    7    1     -0.04      0.00
   -9    8    1      0.76      0.00
   -8    8    1      0.77      0.00
   -7    8    1      1.02      0.00
   -6    8    1      1.05      0.00
   -5    8    1     -0.66      0.00
   -4    8    1      2.14      0.00
   -3    8    1     -0.36      0.00
   -2    8    1      0.02      0.00
   -1    8    1      1.45      0.00
    0    8    1     -2.19      0.00
    1    8    1      2.39      0.00
    2    8    1     -1.23      0.00
    3    8    1      0.60      0.00
    4    8    1      0.34      0.00
    5    8    1     -1.74      0.00
    6    8    1     -1.03      0.00
    7    8    1      0.14      0.00
    8    8    1      1.10      0.00
    9    8    1      0.00      0.00
   10    8    1      0.19      0.00
   11    8    1      0.42      0.00
   12    8    1      0.02      0.00
   -9    9    1      0.59      0.00
   -8    9    1      0.17      0.00
   -7    9    1      0.01      0.00
   -6    9    1     -0.23      0.00
   -5    9    1     -0.88      0.00
   -4    9    1      1.52      0.00
   -3    9    1     -1.57      0.00
   -2    9    1      0.28      0.00
   -1    9    1      0.48      0.00
    0    9    1     -1.90      0.00
    1    9    1      3.49      0.00
    2    9    1     -3.14      0.00
    3    9    1     -0.36      0.00
    4    9    1      0.80      0.00
    5    9    1     -2.11      0.00
    6    9    1      0.10      0.00
    7    9    1     -0.19      0.00
    8    9    1      0.72      0.00
    9    9    1     -0.29      0.00
   10    9    1     -0.31      0.00
   11    9    1      0.17      0.00
   -8   10    1     -0.51      0.00
   -7   10    1     -0.68      0.00
   -6   10    1     -0.61      0.00
   -5   10    1     -0.39      0.00
   -4   10    1      0.96      0.00
   -3   10    1     -2.44      0.00
   -2   10    1      0.79      0.00
   -1   10    1     -0.24      0.00
    0   10    1     -0.80      0.00
    1   10    1      3.75      0.00
    2   10    1     -3.80      0.00
    3   10    1      0.76      0.00
    4   10    1      1.63      0.00
    5   10    1     -1.94      0.00
    6   10    1      0.51      0.00
    7   10    1     -0.27      0.00
    8   10    1      0.64      0.00
    9   10    1     -0.57      0.00
   10   10    1     -0.95      0.00
   11   10    1      0.41      0.00
   -8   11    1     -0.55      0.00
   -7   11    1     -0.25      0.00
   -6   11    1      0.28      0.00
   -5   11    1      0.64      0.00
   -4   11    1      0.89      0.00
   -3   11    1     -1.68      0.00
   -2   11    1      1.75      0.00
   -1   11    1      0.08      0.00
    0   11    1      0.05      0.00
    1   11    1      2.93      0.00
    2   11    1     -4.14      0.00
    3   11    1      0.72      0.00
    4   11    1      0.64      0.00
    5   11    1     -1.81      0.00
    6   11    1      0.44      0.00
    7   11    1     -0.42      0.00
    8   11    1      0.23      0.00
    9   11    1     -0.88      0.00
   10   11    1     -1.01      0.00
   11   11    1      1.47      0.00
   -7   12    1     -0.04      0.00
   -6   12    1      0.15      0.00
   -5   12    1      0.29      0.00
   -4   12    1     -0.08      0.00
   -3   12    1     -1.28      0.00
   -2   12    1      1.00      0.00
   -1   12    1     -0.56      0.00
    0   12    1     -0.79      0.00
    1   12    1      1.02      0.00
    2   12    1     -3.78      0.00
    3   12    1      0.27      0.00
    4   12    1      0.35      0.00
    5   12    1     -0.75      0.00
    6   12    1      0.22      0.00
    7   12    1     -0.87      0.00
    8   12    1     -0.21      0.00
    9   12    1     -0.80      0.00
   10   12    1     -0.62      0.00
   11   12    1      1.88      0.00
   -6   13    1     -0.36      0.00
   -5   13    1      0.22      0.00
   -4   13    1     -0.43      0.00
   -3   13    1     -0.64      0.00
   -2   13    1      0.35      0.00
   -1   13    1     -0.46      0.00
    0   13    1     -0.63      0.00
    1   13    1      0.64      0.00
    2   13    1     -1.64      0.00
    3   13    1      0.59      0.00
    4   13    1      1.06      0.00
    5   13    1      0.29      0.00
    6   13    1      0.18      0.00
    7   13    1     -0.58      0.00
    8   13    1      0.13      0.00
    9   13    1     -0.14      0.00
   10   13    1     -0.03      0.00
   -6   14    1     -0.21      0.00
   -5   14    1      1.16      0.00
   -4   14    1      0.16      0.00
   -3   14    1      0.55      0.00
   -2   14    1      0.89      0.00
   -1   14    1      0.50      0.00
    0   14    1      0.12      0.00
    1   14    1      0.56      0.00
    2   14    1     -0.45      0.00
    3   14    1      0.36      0.00
    4   14    1      1.04      0.00
    5   14    1      0.68      0.00
    6   14    1      0.21      0.00
    7   14    1     -0.37      0.00
    8   14    1      0.01      0.00
    9   14    1      0.23      0.00
   10   14    1      0.36      0.00
   -5   15    1      1.25      0.00
   -4   15    1     -0.08      0.00
   -3   15    1      0.55      0.00
   -2   15    1      0.34      0.00
   -1   15    1     -0.08      0.00
    0   15    1     -0.64      0.00
    1   15    1     -0.26      0.00
    2   15    1     -0.53      0.00
    3   15    1      0.34      0.00
    4   15    1      0.72      0.00
    5   15    1      0.65      0.00
    6   15    1     -0.55      0.00
    7   15    1     -1.22      0.00
    8   15    1     -0.69      0.00
    9   15    1      0.30      0.00
   -4   16    1     -0.69      0.00
   -3   16    1     -0.36      0.00
   -2   16    1     -1.06      0.00
   -1   16    1     -0.87      0.00
    0   16    1     -1.21      0.00
    1   16    1     -0.26      0.00
    2   16    1     -0.32      0.00
    3   16    1      0.64      0.00
    4   16    1      0.31      0.00
    5   16    1      0.21      0.00
    6   16    1     -1.18      0.00
    7   16    1     -1.20      0.00
    8   16    1     -0.09      0.00
    9   16    1      0.75      0.00
   -3   17    1     -0.73      0.00
   -2   17    1     -1.11      0.00
   -1   17    1      0.04      0.00
    0   17    1     -0.73      0.00
    1   17    1      0.16      0.00
    2   17    1     -0.14      0.00
    3   17    1      0.23      0.00
    4   17    1      0.26      0.00
    5   17    1      0.09      0.00
    6   17    1     -0.37      0.00
    7   17    1      0.01      0.00
    8   17    1      0.90      0.00
   -1   18    1      1.15      0.00
    0   18    1     -0.65      0.00
    1   18    1      0.34      0.00
    2   18    1      0.27      0.00
    3   18    1     -0.02      0.00
    4   18    1      1.04      0.00
    5   18    1      0.13      0.00
    6   18    1      0.45      0.00
    7   18    1      0.14      0.00
    1   19    1      0.78      0.00
    2   19    1      0.72      0.00
    3   19    1     -0.17      0.00
    4   19    1      1.16      0.00
    5   19    1     -0.36      0.00
   -4  -19    2     -0.57      0.00
   -3  -19    2      0.07      0.00
   -2  -19    2     -0.15      0.00
   -6  -18    2     -0.72      0.00
   -5  -18    2      0.37      0.00
   -4  -18    2     -0.28      0.00
   -3  -18    2     -1.29      0.00
   -2  -18    2      0.00      0.00
   -1  -18    2     -0.48      0.00
    0  -18    2      0.06      0.00
    1  -18    2      0.68      0.00
   -7  -17    2     -0.08      0.00
   -6  -17    2     -0.32      0.00
   -5  -17    2      0.45      0.00
   -4  -17    2     -0.16      0.00
   -3  -17    2     -1.46      0.00
   -2  -17    2      1.33      0.00
   -1  -17    2      0.33      0.00
    0  -17    2      0.06      0.00
    1  -17    2      1.12      0.00
    2  -17    2     -0.61      0.00
    3  -17    2      1.27      0.00
   -8  -16    2      0.14      0.00
   -7  -16    2     -0.67      0.00
   -6  -16    2      0.17      0.00
   -5  -16    2      0.22      0.00
   -4  -16    2     -0.23      0.00
   -3  -16    2     -1.37      0.00
   -2  -16    2      1.53      0.00
   -1  -16    2     -0.22      0.00
    0  -16    2     -0.29      0.00
    1  -16    2      1.17      0.00
    2  -16    2     -0.50      0.00
    3  -16    2      1.02      0.00
    4  -16    2     -0.40      0.00
   -9  -15    2     -1.54      0.00
   -8  -15    2      0.65      0.00
   -7  -15    2     -0.08      0.00
   -6  -15    2      0.76      0.00
   -5  -15    2      0.28      0.00
   -4  -15    2     -0.07      0.00
   -3  -15    2     -1.40      0.00
   -2  -15    2      1.40      0.00
   -1  -15    2     -0.50      0.00
    0  -15    2      0.28      0.00
    1  -15    2      0.64      0.00
    2  -15    2     -0.32      0.00
    3  -15    2      0.33      0.00
    4  -15    2      0.13      0.00
    5  -15    2     -0.27      0.00
   -9  -14    2     -0.86      0.00
   -8  -14    2      1.39      0.00
   -7  -14    2      0.74      0.00
   -6  -14    2      0.64      0.00
   -5  -14    2      0.78      0.00
   -4  -14    2      0.17      0.00
   -3  -14    2     -1.35      0.00
   -2  -14    2      1.90      0.00
   -1  -14    2     -0.21      0.00
    0  -14    2      0.39      0.00
    1  -14    2     -0.60      0.00
    2  -14    2     -0.33      0.00
    3  -14    2      0.13      0.00
    4  -14    2      0.49      0.00
    5  -14    2     -0.97      0.00
    6  -14    2      0.07      0.00
  -10  -13    2     -0.42      0.00
   -9  -13    2      0.18      0.00
   -8  -13    2      0.88      0.00
   -7  -13    2      0.69      0.00
   -6  -13    2     -0.66      0.00
   -5  -13    2      0.47      0.00
   -4  -13    2     -0.99      0.00
   -3  -13    2     -2.19      0.00
   -2  -13    2      1.57      0.00
   -1  -13    2     -0.88      0.00
    0  -13    2     -0.83      0.00
    1  -13    2     -1.14      0.00
    2  -13    2     -0.20      0.00
    3  -13    2      0.81      0.00
    4  -13    2     -0.15      0.00
    5  -13    2     -1.37      0.00
    6  -13    2      0.20      0.00
  -10  -12    2     -0.39      0.00
   -9  -12    2      0.57      0.00
   -8  -12    2     -0.01      0.00
   -7  -12    2      0.43      0.00
   -6  -12    2     -2.05      0.00
   -5  -12    2      0.09      0.00
   -4  -12    2     -1.30      0.00
   -3  -12    2     -1.80      0.00
   -2  -12    2      1.89      0.00
   -1  -12    2     -0.75      0.00
    0  -12    2     -0.44      0.00
    1  -12    2      0.28      0.00
    2  -12    2      0.49      0.00
    3  -12    2      1.66      0.00
    4  -12    2     -0.83      0.00
    5  -12    2     -0.50      0.00
    6  -12    2      0.75      0.00
    7  -12    2     -0.19      0.00
  -10  -11    2     -0.97      0.00
   -9  -11    2      0.86      0.00
   -8  -11    2     -0.33      0.00
   -7  -11    2      0.38      0.00
   -6  -11    2     -1.70      0.00
   -5  -11    2      1.80      0.00
   -4  -11    2      1.37      0.00
   -3  -11    2     -0.15      0.00
   -2  -11    2      2.77      0.00
   -1  -11    2     -0.12      0.00
    0  -11    2      1.17      0.00
    1  -11    2      0.35      0.00
    2  -11    2      0.36      0.00
    3  -11    2      0.59      0.00
    4  -11    2     -0.98      0.00
    5  -11    2      0.28      0.00
    6  -11    2      0.96      0.00
    7  -11    2     -0.18      0.00
    8  -11    2      0.52      0.00
  -11  -10    2      0.95      0.00
  -10  -10    2     -1.47      0.00
   -9  -10    2      1.35      0.00
   -8  -10    2     -0.68      0.00
   -7  -10    2      0.42      0.00
   -6  -10    2     -0.24      0.00
   -5  -10    2      2.91      0.00
   -4  -10    2      2.09      0.00
   -3  -10    2     -1.72      0.00
   -2  -10    2      1.63      0.00
   -1  -10    2     -0.95      0.00
    0  -10    2      1.68      0.00
    1  -10    2     -2.18      0.00
    2  -10    2      0.37      0.00
    3  -10    2     -1.08      0.00
    4  -10    2      0.52      0.00
    5  -10    2      0.52      0.00
    6  -10    2      1.06      0.00
    7  -10    2     -0.49      0.00
    8  -10    2      0.31      0.00
  -11   -9    2      1.20      0.00
  -10   -9    2     -1.93      0.00
   -9   -9    2      1.57      0.00
   -8   -9    2     -1.31      0.00
   -7   -9    2      0.46      0.00
   -6   -9    2      0.00      0.00
   -5   -9    2      1.08      0.00
   -4   -9    2     -0.02      0.00
   -3   -9    2     -3.83      0.00
   -2   -9    2      1.14      0.00
   -1   -9    2     -1.35      0.00
    0   -9    2      1.66      0.00
    1   -9    2     -3.75      0.00
    2   -9    2      1.91      0.00
    3   -9    2     -1.37      0.00
    4   -9    2      2.41      0.00
    5   -9    2      0.26      0.00
    6   -9    2      0.97      0.00
    7   -9    2     -0.99      0.00
    8   -9    2     -0.24      0.00
    9   -9    2     -0.95      0.00
  -11   -8    2      0.41      0.00
  -10   -8    2     -2.55      0.00
   -9   -8    2      1.32      0.00
   -8   -8    2     -1.82      0.00
   -7   -8    2      0.53      0.00
   -6   -8    2     -0.43      0.00
   -5   -8    2      0.12      0.00
   -4   -8    2      0.21      0.00
   -3   -8    2     -2.81      0.00
   -2   -8    2      2.29      0.00
   -1   -8    2     -1.12      0.00
    0   -8    2      1.50      0.00
    1   -8    2     -3.05      0.00
    2   -8    2      2.58      0.00
    3   -8    2     -1.74      0.00
    4   -8    2      1.64      0.00
    5   -8    2     -0.69      0.00
    6   -8    2     -0.03      0.00
    7   -8    2     -1.53      0.00
    8   -8    2     -0.72      0.00
    9   -8    2     -0.58      0.00
  -11   -7    2     -0.34      0.00
  -10   -7    2     -2.20      0.00
   -9   -7    2      1.23      0.00
   -8   -7    2     -1.80      0.00
   -7   -7    2      0.98      0.00
   -6   -7    2     -0.25      0.00
   -5   -7    2      0.77      0.00
   -4   -7    2      0.97      0.00
   -3   -7    2     -3.20      0.00
   -2   -7    2      3.60      0.00
   -1   -7    2     -0.48      0.00
    0   -7    2      2.43      0.00
    1   -7    2     -1.20      0.00
    2   -7    2      1.92      0.00
    3   -7    2     -1.61      0.00
    4   -7    2      0.50      0.00
    5   -7    2     -0.05      0.00
    6   -7    2     -0.48      0.00
    7   -7    2     -0.84      0.00
    8   -7    2     -0.60      0.00
    9   -7    2      0.41      0.00
   10   -7    2      1.30      0.00
  -11   -6    2     -0.09      0.00
  -10   -6    2     -0.97      0.00
   -9   -6    2      1.19      0.00
   -8   -6    2     -1.51      0.00
   -7   -6    2      1.60      0.00
   -6   -6    2     -0.85      0.00
   -5   -6    2     -0.02      0.00
   -4   -6    2     -0.09      0.00
   -3   -6    2     -4.99      0.00
   -2   -6    2      7.79      0.00
   -1   -6    2     -0.26      0.00
    0   -6    2      2.67      0.00
    1   -6    2     -1.95      0.00
    2   -6    2      0.80      0.00
    3   -6    2     -0.72      0.00
    4   -6    2      1.04      0.00
    5   -6    2      1.29      0.00
    6   -6    2     -0.40      0.00
    7   -6    2      0.71      0.00
    8   -6    2     -0.55      0.00
    9   -6    2      0.87      0.00
   10   -6    2      0.20      0.00
  -11   -5    2     -0.52      0.00
  -10   -5    2     -0.84      0.00
   -9   -5    2      0.60      0.00
   -8   -5    2     -1.62      0.00
   -7   -5    2      1.75      0.00
   -6   -5    2     -2.73      0.00
   -5   -5    2     -0.42      0.00
   -4   -5    2      0.37      0.00
   -3   -5    2     -4.69      0.00
   -2   -5    2     11.97      0.00
   -1   -5    2     -5.89      0.00
    0   -5    2     -0.42      0.00
    1   -5    2     -5.96      0.00
    2   -5    2      0.26      0.00
    3   -5    2     -1.01      0.00
    4   -5    2      0.58      0.00
    5   -5    2     -0.41      0.00
    6   -5    2     -1.32      0.00
    7   -5    2      1.68      0.00
    8   -5    2     -1.24      0.00
    9   -5    2      0.95      0.00
   10   -5    2     -0.33      0.00
  -11   -4    2     -1.53      0.00
  -10   -4    2     -1.09      0.00
   -9   -4    2      0.46      0.00
   -8   -4    2     -1.78      0.00
   -7   -4    2      1.63      0.00
   -6   -4    2     -4.26      0.00
   -5   -4    2      2.05      0.00
   -4   -4    2      1.57      0.00
   -3   -4    2     -3.48      0.00
   -2   -4    2     11.95      0.00
   -1   -4    2    -13.05      0.00
    0   -4    2      2.96      0.00
    1   -4    2     -6.01      0.00
    2   -4    2      3.61      0.00
    3   -4    2     -0.92      0.00
    4   -4    2     -0.23      0.00
    5   -4    2     -2.48      0.00
    6   -4    2     -1.29      0.00
    7   -4    2      2.62      0.00
    8   -4    2     -2.26      0.00
    9   -4    2      0.84      0.00
   10   -4    2     -0.35      0.00
   11   -4    2      1.30      0.00
  -11   -3    2     -1.06      0.00
  -10   -3    2      0.09      0.00
   -9   -3    2      1.35      0.00
   -8   -3    2     -1.44      0.00
   -7   -3    2      1.62      0.00
   -6   -3    2     -4.59      0.00
   -5   -3    2      5.82      0.00
   -4   -3    2      0.70      0.00
   -3   -3    2     -0.63      0.00
   -2   -3    2      9.81      0.00
   -1   -3    2    -15.22      0.00
    0   -3    2     16.00      0.00
    1   -3    2     -7.58      0.00
    2   -3    2      7.32      0.00
    3   -3    2     -0.93      0.00
    4   -3    2     -0.11      0.00
    5   -3    2     -1.44      0.00
    6   -3    2      0.28      0.00
    7   -3    2      3.65      0.00
    8   -3    2     -3.16      0.00
    9   -3    2      0.42      0.00
   10   -3    2     -0.80      0.00
   11   -3    2      0.73      0.00
  -11   -2    2     -0.35      0.00
  -10   -2    2      0.70      0.00
   -9   -2    2      1.34      0.00
   -8   -2    2     -1.15      0.00
   -7   -2    2      1.50      0.00
   -6   -2    2     -4.09      0.00
   -5   -2    2      8.98      0.00
   -4   -2    2     -2.20      0.00
   -3   -2    2      1.75      0.00
   -2   -2    2      1.25      0.00
   -1   -2    2    -19.99      0.00
    0   -2    2     27.55      0.00
    1   -2    2    -21.95      0.00
    2   -2    2      9.09      0.00
    3   -2    2     -3.16      0.00
    4   -2    2     -0.57      0.00
    5   -2    2      0.60      0.00
    6   -2    2      0.33      0.00
    7   -2    2      3.87      0.00
    8   -2    2     -3.47      0.00
    9   -2    2      0.31      0.00
   10   -2    2     -0.73      0.00
   11   -2    2      0.68      0.00
  -11   -1    2     -1.02      0.00
  -10   -1    2     -0.47      0.00
   -9   -1    2      0.40      0.00
   -8   -1    2     -0.85      0.00
   -7   -1    2      1.41      0.00
   -6   -1    2     -3.49      0.00
   -5   -1    2     10.44      0.00
   -4   -1    2     -6.92      0.00
   -3   -1    2      0.15      0.00
   -2   -1    2    -10.60      0.00
   -1   -1    2    -20.09      0.00
    0   -1    2     43.46      0.00
    1   -1    2    -37.16      0.00
    2   -1    2     17.93      0.00
    3   -1    2     -4.98      0.00
    4   -1    2     -0.54      0.00
    5   -1    2      2.48      0.00
    6   -1    2     -1.93      0.00
    7   -1    2      3.50      0.00
    8   -1    2     -3.47      0.00
    9   -1    2      0.31      0.00
   10   -1    2      0.04      0.00
   11   -1    2      1.27      0.00
  -11    0    2     -1.17      0.00
  -10    0    2     -0.88      0.00
   -9    0    2      0.75      0.00
   -8    0    2     -0.24      0.00
   -7    0    2      1.43      0.00
   -6    0    2     -3.66      0.00
   -5    0    2     10.04      0.00
   -4    0    2    -10.64      0.00
   -3    0    2      1.12      0.00
   -2    0    2     -8.78      0.00
   -1    0    2     -1.83      0.00
    0    0    2     62.85      0.00
    1    0    2    -46.88      0.00
    2    0    2     28.51      0.00
    3    0    2     -7.80      0.00
    4    0    2      0.29      0.00
    5    0    2      4.34      0.00
    6    0    2     -5.28      0.00
    7    0    2      3.34      0.00
    8    0    2     -3.68      0.00
    9    0    2      0.07      0.00
   10    0    2      0.56      0.00
   11    0    2      1.00      0.00
  -11    1    2     -0.35      0.00
  -10    1    2     -0.27      0.00
   -9    1    2      1.54      0.00
   -8    1    2     -0.45      0.00
   -7    1    2      1.16      0.00
   -6    1    2     -4.67      0.00
   -5    1    2      8.72      0.00
   -4    1    2    -10.59      0.00
   -3    1    2      6.58      0.00
   -2    1    2      1.12      0.00
   -1    1    2     11.83      0.00
    0    1    2     55.35      0.00
    1    1    2    -61.80      0.00
    2    1    2     26.80      0.00
    3    1    2    -12.71      0.00
    4    1    2      0.52      0.00
    5    1    2      5.02      0.00
    6    1    2     -8.37      0.00
    7    1    2      4.71      0.00
    8    1    2     -3.18      0.00
    9    1    2      0.59      0.00
   10    1    2      0.90      0.00
   11    1    2      0.09      0.00
   12    1    2     -1.29      0.00
  -11    2    2     -0.58      0.00
  -10    2    2     -0.44      0.00
   -9    2    2      1.14      0.00
   -8    2    2     -1.23      0.00
   -7    2    2      1.27      0.00
   -6    2    2     -4.98      0.00
   -5    2    2      7.44      0.00
   -4    2    2     -8.10      0.00
   -3    2    2      8.09      0.00
   -2    2    2      1.19      0.00
   -1    2    2      2.75      0.00
    0    2    2     24.49      0.00
    1    2    2    -65.91      0.00
    2    2    2     22.43      0.00
    3    2    2    -11.89      0.00
    4    2    2      1.28      0.00
    5    2    2      4.48      0.00
    6    2    2     -9.48      0.00
    7    2    2      7.22      0.00
    8    2    2     -2.49      0.00
    9    2    2      1.44      0.00
   10    2    2      1.01      0.00
   11    2    2     -0.39      0.00
   12    2    2     -0.48      0.00
  -11    3    2     -1.28      0.00
  -10    3    2     -0.41      0.00
   -9    3    2      0.84      0.00
   -8    3    2     -0.88      0.00
   -7    3    2      2.11      0.00
   -6    3    2     -4.09      0.00
   -5    3    2      6.33      0.00
   -4    3    2     -4.51      0.00
   -3    3    2      5.20      0.00
   -2    3    2     -2.06      0.00
   -1    3    2     -6.88      0.00
    0    3    2      9.37      0.00
    1    3    2    -42.80      0.00
    2    3    2     23.30      0.00
    3    3    2     -5.85      0.00
    4    3    2      2.21      0.00
    5    3    2      3.10      0.00
    6    3    2     -8.74      0.00
    7    3    2      7.92      0.00
    8    3    2     -3.43      0.00
    9    3    2      1.23      0.00
   10    3    2      0.58      0.00
   11    3    2     -0.46      0.00
   12    3    2      0.40      0.00
  -10    4    2      0.53      0.00
   -9    4    2      0.95      0.00
   -8    4    2     -0.20      0.00
   -7    4    2      2.12      0.00
   -6    4    2     -3.70      0.00
   -5    4    2      4.54      0.00
   -4    4    2     -1.34      0.00
   -3    4    2      1.95      0.00
   -2    4    2     -0.02      0.00
   -1    4    2     -6.44      0.00
    0    4    2     11.61      0.00
    1    4    2    -17.63      0.00
    2    4    2     17.86      0.00
    3    4    2     -2.93      0.00
    4    4    2      2.03      0.00
    5    4    2      1.31      0.00
    6    4    2     -7.15      0.00
    7    4    2      6.66      0.00
    8    4    2     -4.31      0.00
    9    4    2      0.87      0.00
   10    4    2      0.11      0.00
   11    4    2     -0.71      0.00
   12    4    2      0.31      0.00
  -10    5    2      0.88      0.00
   -9    5    2      0.71      0.00
   -8    5    2      0.00      0.00
   -7    5    2      1.60      0.00
   -6    5    2     -3.66      0.00
   -5    5    2      3.03      0.00
   -4    5    2     -0.04      0.00
   -3    5    2     -1.05      0.00
   -2    5    2      1.68      0.00
   -1    5    2     -7.00      0.00
    0    5    2     11.07      0.00
    1    5    2     -9.18      0.00
    2    5    2      7.36      0.00
    3    5    2     -1.96      0.00
    4    5    2      1.14      0.00
    5    5    2      0.00      0.00
    6    5    2     -4.91      0.00
    7    5    2      6.04      0.00
    8    5    2     -3.11      0.00
    9    5    2      1.13      0.00
   10    5    2      0.12      0.00
   11    5    2     -0.87      0.00
   12    5    2     -0.08      0.00
  -10    6    2      0.56      0.00
   -9    6    2      0.77      0.00
   -8    6    2      0.45      0.00
   -7    6    2      1.69      0.00
   -6    6    2     -2.81      0.00
   -5    6    2      3.32      0.00
   -4    6    2      0.37      0.00
   -3    6    2     -1.65      0.00
   -2    6    2      1.73      0.00
   -1    6    2     -7.63      0.00
    0    6    2      9.19      0.00
    1    6    2     -6.63      0.00
    2    6    2      1.62      0.00
    3    6    2     -0.65      0.00
    4    6    2     -1.00      0.00
    5    6    2     -0.44      0.00
    6    6    2     -2.90      0.00
    7    6    2      5.63      0.00
    8    6    2     -1.82      0.00
    9    6    2      0.85      0.00
   10    6    2      0.40      0.00
   11    6    2     -0.49      0.00
   12    6    2      0.00      0.00
   -9    7    2      0.85      0.00
   -8    7    2      0.16      0.00
   -7    7    2      0.77      0.00
   -6    7    2     -2.39      0.00
   -5    7    2      3.34      0.00
   -4    7    2     -0.49      0.00
   -3    7    2     -0.61      0.00
   -2    7    2      1.06      0.00
   -1    7    2     -5.47      0.00
    0    7    2      8.72      0.00
    1    7    2     -5.16      0.00
    2    7    2     -1.26      0.00
    3    7    2     -0.15      0.00
    4    7    2     -2.64      0.00
    5    7    2      0.45      0.00
    6    7    2     -2.02      0.00
    7    7    2      4.09      0.00
    8    7    2     -1.86      0.00
    9    7    2     -0.04      0.00
   10    7    2      0.47      0.00
   11    7    2     -0.22      0.00
   12    7    2     -0.15      0.00
   -9    8    2      0.44      0.00
   -8    8    2     -0.79      0.00
   -7    8    2     -0.75      0.00
   -6    8    2     -1.92      0.00
   -5    8    2      2.03      0.00
   -4    8    2     -2.20      0.00
   -3    8    2     -0.42      0.00
   -2    8    2     -0.72      0.00
   -1    8    2     -3.75      0.00
    0    8    2      6.72      0.00
    1    8    2     -5.89      0.00
    2    8    2     -1.97      0.00
    3    8    2      1.74      0.00
    4    8    2     -1.40      0.00
    5    8    2      1.65      0.00
    6    8    2     -1.69      0.00
    7    8    2      2.86      0.00
    8    8    2     -1.63      0.00
    9    8    2     -0.31      0.00
   10    8    2      0.36      0.00
   11    8    2     -0.22      0.00
   12    8    2     -0.47      0.00
   -9    9    2      0.44      0.00
   -8    9    2     -0.57      0.00
   -7    9    2     -0.54      0.00
   -6    9    2      0.05      0.00
   -5    9    2      1.23      0.00
   -4    9    2     -1.82      0.00
   -3    9    2      0.52      0.00
   -2    9    2     -0.69      0.00
   -1    9    2     -1.99      0.00
    0    9    2      5.25      0.00
    1    9    2     -5.47      0.00
    2    9    2      0.49      0.00
    3    9    2      3.47      0.00
    4    9    2     -0.30      0.00
    5    9    2      1.19      0.00
    6    9    2     -1.32      0.00
    7    9    2      2.73      0.00
    8    9    2     -0.97      0.00
    9    9    2      0.09      0.00
   10    9    2      0.54      0.00
   11    9    2      0.21      0.00
   -8   10    2     -0.16      0.00
   -7   10    2     -0.02      0.00
   -6   10    2      1.04      0.00
   -5   10    2      0.61      0.00
   -4   10    2     -0.36      0.00
   -3   10    2      1.47      0.00
   -2   10    2     -0.13      0.00
   -1   10    2     -1.18      0.00
    0   10    2      3.74      0.00
    1   10    2     -4.55      0.00
    2   10    2      1.78      0.00
    3   10    2      1.93      0.00
    4   10    2     -0.74      0.00
    5   10    2      0.12      0.00
    6   10    2     -1.15      0.00
    7   10    2      2.35      0.00
    8   10    2     -1.04      0.00
    9   10    2      0.39      0.00
   10   10    2      0.72      0.00
   11   10    2      0.41      0.00
   -8   11    2     -0.52      0.00
   -7   11    2     -0.38      0.00
   -6   11    2      0.19      0.00
   -5   11    2      0.03      0.00
   -4   11    2     -0.22      0.00
   -3   11    2      0.61      0.00
   -2   11    2     -1.47      0.00
   -1   11    2     -1.74      0.00
    0   11    2      1.76      0.00
    1   11    2     -3.46      0.00
    2   11    2      1.73      0.00
    3   11    2      0.37      0.00
    4   11    2      0.09      0.00
    5   11    2     -0.09      0.00
    6   11    2     -1.28      0.00
    7   11    2      1.74      0.00
    8   11    2     -1.00      0.00
    9   11    2      0.64      0.00
   10   11    2      0.53      0.00
   11   11    2     -0.06      0.00
   -7   12    2     -0.27      0.00
   -6   12    2      0.07      0.00
   -5   12    2      0.69      0.00
   -4   12    2     -0.36      0.00
   -3   12    2      0.15      0.00
   -2   12    2     -1.66      0.00
   -1   12    2     -0.44      0.00
    0   12    2      1.57      0.00
    1   12    2     -1.35      0.00
    2   12    2      2.28      0.00
    3   12    2      0.10      0.00
    4   12    2      1.48      0.00
    5   12    2     -0.60      0.00
    6   12    2     -1.14      0.00
    7   12    2      1.57      0.00
    8   12    2     -0.26      0.00
    9   12    2      0.80      0.00
   10   12    2      0.25      0.00
   11   12    2     -0.15      0.00
   -6   13    2      0.54      0.00
   -5   13    2      0.83      0.00
   -4   13    2     -0.35      0.00
   -3   13    2      0.42      0.00
   -2   13    2     -0.44      0.00
   -1   13    2      0.80      0.00
    0   13    2      1.00      0.00
    1   13    2     -0.75      0.00
    2   13    2      2.21      0.00
    3   13    2     -1.05      0.00
    4   13    2      1.66      0.00
    5   13    2     -1.88      0.00
    6   13    2     -0.78      0.00
    7   13    2      0.86      0.00
    8   13    2     -0.08      0.00
    9   13    2      0.47      0.00
   10   13    2     -0.04      0.00
   -6   14    2      0.32      0.00
   -5   14    2     -0.57      0.00
   -4   14    2     -0.39      0.00
   -3   14    2     -0.32      0.00
   -2   14    2     -0.39      0.00
   -1   14    2     -0.43      0.00
    0   14    2     -0.77      0.00
    1   14    2     -0.92      0.00
    2   14    2      1.92      0.00
    3   14    2     -2.24      0.00
    4   14    2      1.46      0.00
    5   14    2     -2.72      0.00
    6   14    2     -0.45      0.00
    7   14    2     -0.03      0.00
    8   14    2     -0.04      0.00
    9   14    2      0.45      0.00
   10   14    2     -0.29      0.00
   -5   15    2     -1.27      0.00
   -4   15    2      0.40      0.00
   -3   15    2     -0.99      0.00
   -2   15    2     -0.22      0.00
   -1   15    2     -0.72      0.00
    0   15    2     -0.82      0.00
    1   15    2      0.60      0.00
    2   15    2      1.47      0.00
    3   15    2     -2.39      0.00
    4   15    2      1.33      0.00
    5   15    2     -2.16      0.00
    6   15    2      0.54      0.00
    7   15    2      0.47      0.00
    8   15    2      0.68      0.00
    9   15    2      0.91      0.00
   -4   16    2      1.23      0.00
   -3   16    2     -0.55      0.00
   -2   16    2      1.05      0.00
   -1   16    2      0.80      0.00
    0   16    2     -0.29      0.00
    1   16    2      1.79      0.00
    2   16    2     -0.28      0.00
    3   16    2     -1.54      0.00
    4   16    2      1.40      0.00
    5   16    2     -0.56      0.00
    6   16    2      1.41      0.00
    7   16    2      0.62      0.00
    8   16    2      0.41      0.00
    9   16    2      0.61      0.00
   -3   17    2      0.06      0.00
   -2   17    2      1.42      0.00
   -1   17    2      0.96      0.00
    0   17    2     -1.30      0.00
    1   17    2      1.56      0.00
    2   17    2     -1.61      0.00
    3   17    2      0.22      0.00
    4   17    2      1.42      0.00
    5   17    2      0.15      0.00
    6   17    2      0.53      0.00
    7   17    2     -0.99      0.00
    8   17    2     -0.64      0.00
   -1   18    2     -0.19      0.00
    0   18    2     -1.90      0.00
    1   18    2      1.36      0.00
    2   18    2     -1.45      0.00
    3   18    2      1.11      0.00
    4   18    2      0.62      0.00
    5   18    2     -0.35      0.00
    6   18    2     -0.59      0.00
    7   18    2     -1.72      0.00
    1   19    2      1.08      0.00
    2   19    2     -1.21      0.00
    3   19    2      0.60      0.00
    4   19    2     -0.01      0.00
    5   19    2     -0.29      0.00
   -3  -19    3      0.12      0.00
   -6  -18    3      0.81      0.00
   -5  -18    3     -0.05      0.00
   -4  -18    3     -1.60      0.00
   -3  -18    3      1.07      0.00
   -2  -18    3      0.80      0.00
   -1  -18    3      0.10      0.00
    0  -18    3     -1.18      0.00
    1  -18    3     -0.16      0.00
   -7  -17    3      0.82      0.00
   -6  -17    3      0.51      0.00
   -5  -17    3     -1.21      0.00
   -4  -17    3     -1.44      0.00
   -3  -17    3      1.32      0.00
   -2  -17    3     -0.38      0.00
   -1  -17    3     -0.81      0.00
    0  -17    3     -1.66      0.00
    1  -17    3      0.12      0.00
    2  -17    3     -0.33      0.00
   -8  -16    3     -0.21      0.00
   -7  -16    3      0.54      0.00
   -6  -16    3      0.80      0.00
   -5  -16    3     -1.47      0.00
   -4  -16    3     -0.51      0.00
   -3  -16    3      1.23      0.00
   -2  -16    3     -0.85      0.00
   -1  -16    3     -0.33      0.00
    0  -16    3     -0.92      0.00
    1  -16    3      0.92      0.00
    2  -16    3     -0.20      0.00
    3  -16    3      0.43      0.00
    4  -16    3      0.60      0.00
   -8  -15    3      0.15      0.00
   -7  -15    3     -0.28      0.00
   -6  -15    3      1.20      0.00
   -5  -15    3     -1.29      0.00
   -4  -15    3      0.04      0.00
   -3  -15    3      1.14      0.00
   -2  -15    3     -0.60      0.00
   -1  -15    3      0.41      0.00
    0  -15    3     -0.33      0.00
    1  -15    3      0.93      0.00
    2  -15    3      0.04      0.00
    3  -15    3      0.55      0.00
    4  -15    3      0.23      0.00
    5  -15    3     -0.35      0.00
   -9  -14    3     -0.98      0.00
   -8  -14    3     -0.30      0.00
   -7  -14    3     -1.12      0.00
   -6  -14    3      1.31      0.00
   -5  -14    3     -1.43      0.00
   -4  -14    3     -0.60      0.00
   -3  -14    3      0.50      0.00
   -2  -14    3     -1.12      0.00
   -1  -14    3      0.31      0.00
    0  -14    3     -0.31      0.00
    1  -14    3      0.35      0.00
    2  -14    3      0.40      0.00
    3  -14    3     -0.06      0.00
    4  -14    3     -0.15      0.00
    5  -14    3     -0.45      0.00
    6  -14    3      0.63      0.00
  -10  -13    3      1.02      0.00
   -9  -13    3     -2.18      0.00
   -8  -13    3     -0.13      0.00
   -7  -13    3     -0.79      0.00
   -6  -13    3      1.69      0.00
   -5  -13    3     -0.82      0.00
   -4  -13    3     -0.40      0.00
   -3  -13    3      0.82      0.00
   -2  -13    3     -0.69      0.00
   -1  -13    3      1.51      0.00
    0  -13    3      0.25      0.00
    1  -13    3      0.21      0.00
    2  -13    3      0.80      0.00
    3  -13    3     -0.36      0.00
    4  -13    3      0.40      0.00
    5  -13    3     -0.01      0.00
    6  -13    3      0.90      0.00
  -10  -12    3      0.21      0.00
   -9  -12    3     -2.13      0.00
   -8  -12    3      0.59      0.00
   -7  -12    3     -0.11      0.00
   -6  -12    3      2.30      0.00
   -5  -12    3      0.61      0.00
   -4  -12    3      0.46      0.00
   -3  -12    3      0.94      0.00
   -2  -12    3     -0.10      0.00
   -1  -12    3      2.50      0.00
    0  -12    3     -0.76      0.00
    1  -12    3     -0.47      0.00
    2  -12    3      0.20      0.00
    3  -12    3     -0.36      0.00
    4  -12    3      0.72      0.00
    5  -12    3     -0.42      0.00
    6  -12    3      0.45      0.00
    7  -12    3     -0.79      0.00
  -10  -11    3     -0.21      0.00
   -9  -11    3     -1.38      0.00
   -8  -11    3      0.61      0.00
   -7  -11    3      0.01      0.00
   -6  -11    3      1.97      0.00
   -5  -11    3      0.16      0.00
   -4  -11    3     -1.11      0.00
   -3  -11    3     -1.33      0.00
   -2  -11    3     -0.88      0.00
   -1  -11    3      1.75      0.00
    0  -11    3     -3.08      0.00
    1  -11    3     -0.42      0.00
    2  -11    3     -0.08      0.00
    3  -11    3      0.35      0.00
    4  -11    3      0.60      0.00
    5  -11    3     -1.17      0.00
    6  -11    3      0.12      0.00
    7  -11    3     -0.82      0.00
    8  -11    3      0.06      0.00
  -11  -10    3     -0.11      0.00
  -10  -10    3     -0.42      0.00
   -9  -10    3     -0.83      0.00
   -8  -10    3      0.24      0.00
   -7  -10    3     -0.05      0.00
   -6  -10    3      0.62      0.00
   -5  -10    3     -1.21      0.00
   -4  -10    3     -2.16      0.00
   -3  -10    3     -1.74      0.00
   -2  -10    3      0.04      0.00
   -1  -10    3      1.99      0.00
    0  -10    3     -3.17      0.00
    1  -10    3      1.69      0.00
    2  -10    3      0.36      0.00
    3  -10    3      0.87      0.00
    4  -10    3      0.13      0.00
    5  -10    3     -1.35      0.00
    6  -10    3      0.22      0.00
    7  -10    3     -0.61      0.00
    8  -10    3      0.03      0.00
  -11   -9    3     -0.43      0.00
  -10   -9    3     -0.50      0.00
   -9   -9    3     -0.36      0.00
   -8   -9    3      0.18      0.00
   -7   -9    3     -0.02      0.00
   -6   -9    3      0.16      0.00
   -5   -9    3      0.02      0.00
   -4   -9    3     -0.03      0.00
   -3   -9    3      0.27      0.00
   -2   -9    3      1.59      0.00
   -1   -9    3      2.39      0.00
    0   -9    3     -2.25      0.00
    1   -9    3      2.72      0.00
    2   -9    3     -0.68      0.00
    3   -9    3     -0.05      0.00
    4   -9    3     -0.61      0.00
    5   -9    3     -0.99      0.00
    6   -9    3      0.09      0.00
    7   -9    3     -0.37      0.00
    8   -9    3      0.29      0.00
    9   -9    3      1.04      0.00
  -11   -8    3     -0.26      0.00
  -10   -8    3      0.13      0.00
   -9   -8    3      0.33      0.00
   -8   -8    3      0.37      0.00
   -7   -8    3     -0.18      0.00
   -6   -8    3      0.82      0.00
   -5   -8    3      1.42      0.00
   -4   -8    3      0.17      0.00
   -3   -8    3      0.03      0.00
   -2   -8    3      1.01      0.00
   -1   -8    3      1.65      0.00
    0   -8    3     -2.07      0.00
    1   -8    3      1.95      0.00
    2   -8    3     -1.64      0.00
    3   -8    3      0.07      0.00
    4   -8    3      0.06      0.00
    5   -8    3      0.27      0.00
    6   -8    3      0.22      0.00
    7   -8    3      0.14      0.00
    8   -8    3      0.65      0.00
    9   -8    3      0.49      0.00
  -11   -7    3      0.69      0.00
  -10   -7    3      0.72      0.00
   -9   -7    3      0.64      0.00
   -8   -7    3      0.45      0.00
   -7   -7    3     -0.93      0.00
   -6   -7    3      1.27      0.00
   -5   -7    3      0.60      0.00
   -4   -7    3     -1.63      0.00
   -3   -7    3      0.33      0.00
   -2   -7    3      0.64      0.00
   -1   -7    3      0.97      0.00
    0   -7    3     -2.45      0.00
    1   -7    3      1.01      0.00
    2   -7    3     -0.82      0.00
    3   -7    3      1.10      0.00
    4   -7    3      0.59      0.00
    5   -7    3      0.65      0.00
    6   -7    3      0.17      0.00
    7   -7    3      0.11      0.00
    8   -7    3      0.40      0.00
    9   -7    3     -0.83      0.00
   10   -7    3     -0.26      0.00
  -11   -6    3      1.02      0.00
  -10   -6    3      0.06      0.00
   -9   -6    3      0.17      0.00
   -8   -6    3      0.28      0.00
   -7   -6    3     -1.94      0.00
   -6   -6    3      2.02      0.00
   -5   -6    3      0.44      0.00
   -4   -6    3     -1.09      0.00
   -3   -6    3      2.51      0.00
   -2   -6    3     -1.06      0.00
   -1   -6    3      0.32      0.00
    0   -6    3     -2.92      0.00
    1   -6    3      0.50      0.00
    2   -6    3      0.62      0.00
    3   -6    3     -0.06      0.00
    4   -6    3     -0.81      0.00
    5   -6    3     -0.65      0.00
    6   -6    3     -0.20      0.00
    7   -6    3     -0.64      0.00
    8   -6    3     -0.25      0.00
    9   -6    3     -1.34      0.00
   10   -6    3      1.18      0.00
  -11   -5    3      0.84      0.00
  -10   -5    3     -0.50      0.00
   -9   -5    3      0.05      0.00
   -8   -5    3      0.25      0.00
   -7   -5    3     -2.30      0.00
   -6   -5    3      3.42      0.00
   -5   -5    3      0.92      0.00
   -4   -5    3     -0.74      0.00
   -3   -5    3      1.83      0.00
   -2   -5    3     -4.21      0.00
   -1   -5    3      4.44      0.00
    0   -5    3     -1.10      0.00
    1   -5    3      1.20      0.00
    2   -5    3      2.98      0.00
    3   -5    3     -1.85      0.00
    4   -5    3     -0.25      0.00
    5   -5    3     -0.50      0.00
    6   -5    3      0.49      0.00
    7   -5    3     -0.70      0.00
    8   -5    3     -0.78      0.00
    9   -5    3     -0.76      0.00
   10   -5    3      1.69      0.00
  -11   -4    3      0.92      0.00
  -10   -4    3     -0.07      0.00
   -9   -4    3      0.35      0.00
   -8   -4    3      0.17      0.00
   -7   -4    3     -1.87      0.00
   -6   -4    3      4.07      0.00
   -5   -4    3     -0.17      0.00
   -4   -4    3     -2.02      0.00
   -3   -4    3      0.02      0.00
   -2   -4    3     -3.59      0.00
   -1   -4    3     13.97      0.00
    0   -4    3     -3.17      0.00
    1   -4    3     -1.07      0.00
    2   -4    3      4.66      0.00
    3   -4    3     -3.33      0.00
    4   -4    3      2.79      0.00
    5   -4    3     -0.01      0.00
    6   -4    3      0.90      0.00
    7   -4    3      0.16      0.00
    8   -4    3     -1.30      0.00
    9   -4    3      0.37      0.00
   10   -4    3      0.69      0.00
   11   -4    3     -1.58      0.00
  -11   -3    3      0.20      0.00
  -10   -3    3     -0.37      0.00
   -9   -3    3     -0.17      0.00
   -8   -3    3     -0.33      0.00
   -7   -3    3     -1.13      0.00
   -6   -3    3      3.44      0.00
   -5   -3    3     -1.66      0.00
   -4   -3    3     -2.25      0.00
   -3   -3    3     -0.54      0.00
   -2   -3    3     -1.82      0.00
   -1   -3    3     19.01      0.00
    0   -3    3    -15.41      0.00
    1   -3    3     -5.57      0.00
    2   -3    3      5.94      0.00
    3   -3    3     -5.51      0.00
    4   -3    3      4.27      0.00
    5   -3    3     -2.74      0.00
    6   -3    3     -0.24      0.00
    7   -3    3      1.18      0.00
    8   -3    3     -1.89      0.00
    9   -3    3      1.69      0.00
   10   -3    3     -0.07      0.00
   11   -3    3     -0.59      0.00
  -11   -2    3     -0.86      0.00
  -10   -2    3     -0.93      0.00
   -9   -2    3     -0.40      0.00
   -8   -2    3     -0.39      0.00
   -7   -2    3     -0.54      0.00
   -6   -2    3      1.84      0.00
   -5   -2    3     -2.27      0.00
   -4   -2    3     -1.76      0.00
   -3   -2    3     -0.62      0.00
   -2   -2    3     -0.19      0.00
   -1   -2    3     20.57      0.00
    0   -2    3    -24.97      0.00
    1   -2    3     -1.92      0.00
    2   -2    3     10.10      0.00
    3   -2    3     -6.92      0.00
    4   -2    3      4.53      0.00
    5   -2    3     -6.34      0.00
    6   -2    3     -0.51      0.00
    7   -2    3      1.87      0.00
    8   -2    3     -2.62      0.00
    9   -2    3      2.09      0.00
   10   -2    3     -0.55      0.00
   11   -2    3      0.32      0.00
  -11   -1    3     -0.38      0.00
  -10   -1    3      0.10      0.00
   -9   -1    3      0.51      0.00
   -8   -1    3      0.01      0.00
   -7   -1    3     -0.66      0.00
   -6   -1    3     -0.04      0.00
   -5   -1    3     -1.54      0.00
   -4   -1    3     -0.71      0.00
   -3   -1    3      2.18      0.00
   -2   -1    3      4.55      0.00
   -1   -1    3     20.88      0.00
    0   -1    3    -26.12      0.00
    1   -1    3      3.88      0.00
    2   -1    3     11.14      0.00
    3   -1    3     -8.28      0.00
    4   -1    3      4.82      0.00
    5   -1    3     -7.67      0.00
    6   -1    3      1.29      0.00
    7   -1    3      2.16      0.00
    8   -1    3     -2.62      0.00
    9   -1    3      1.82      0.00
   10   -1    3     -0.95      0.00
   11   -1    3      0.13      0.00
  -11    0    3      0.37      0.00
  -10    0    3      0.98      0.00
   -9    0    3      0.42      0.00
   -8    0    3     -0.11      0.00
   -7    0    3     -0.98      0.00
   -6    0    3     -0.76      0.00
   -5    0    3      0.99      0.00
   -4    0    3      0.83      0.00
   -3    0    3      5.08      0.00
   -2    0    3      4.09      0.00
   -1    0    3      8.91      0.00
    0    0    3    -27.43      0.00
    1    0    3      0.23      0.00
    2    0    3      6.60      0.00
    3    0    3     -8.81      0.00
    4    0    3      4.27      0.00
    5    0    3     -7.08      0.00
    6    0    3      3.60      0.00
    7    0    3      2.56      0.00
    8    0    3     -1.31      0.00
    9    0    3      1.97      0.00
   10    0    3     -0.95      0.00
   11    0    3      0.12      0.00
  -11    1    3     -0.13      0.00
  -10    1    3      0.53      0.00
   -9    1    3     -0.62      0.00
   -8    1    3      0.34      0.00
   -7    1    3     -0.33      0.00
   -6    1    3     -0.15      0.00
   -5    1    3      3.76      0.00
   -4    1    3      0.69      0.00
   -3    1    3      3.21      0.00
   -2    1    3     -3.91      0.00
   -1    1    3     -6.92      0.00
    0    1    3    -18.42      0.00
    1    1    3     -1.99      0.00
    2    1    3      7.12      0.00
    3    1    3     -5.02      0.00
    4    1    3      2.86      0.00
    5    1    3     -5.02      0.00
    6    1    3      4.65      0.00
    7    1    3      2.23      0.00
    8    1    3     -1.01      0.00
    9    1    3      1.54      0.00
   10    1    3     -1.31      0.00
   11    1    3      0.57      0.00
   12    1    3      0.33      0.00
  -11    2    3     -0.31      0.00
  -10    2    3      0.55      0.00
   -9    2    3     -0.41      0.00
   -8    2    3      1.68      0.00
   -7    2    3      0.10      0.00
   -6    2    3     -0.15      0.00
   -5    2    3      4.70      0.00
   -4    2    3     -0.86      0.00
   -3    2    3      0.60      0.00
   -2    2    3     -6.53      0.00
   -1    2    3     -6.76      0.00
    0    2    3      5.64      0.00
    1    2    3     -0.12      0.00
    2    2    3     10.71      0.00
    3    2    3     -1.16      0.00
    4    2    3      0.48      0.00
    5    2    3     -1.89      0.00
    6    2    3      3.71      0.00
    7    2    3      0.54      0.00
    8    2    3     -2.30      0.00
    9    2    3      0.75      0.00
   10    2    3     -1.69      0.00
   11    2    3      0.87      0.00
   12    2    3     -0.32      0.00
  -10    3    3      0.71      0.00
   -9    3    3      0.19      0.00
   -8    3    3      1.72      0.00
   -7    3    3     -1.03      0.00
   -6    3    3     -0.95      0.00
   -5    3    3      3.93      0.00
   -4    3    3     -2.14      0.00
   -3    3    3     -0.03      0.00
   -2    3    3     -3.19      0.00
   -1    3    3      0.46      0.00
    0    3    3     19.37      0.00
    1    3    3     -8.28      0.00
    2    3    3      7.73      0.00
    3    3    3     -1.39      0.00
    4    3    3     -1.79      0.00
    5    3    3      1.31      0.00
    6    3    3      2.03      0.00
    7    3    3     -0.12      0.00
    8    3    3     -1.93      0.00
    9    3    3      1.41      0.00
   10    3    3     -0.92      0.00
   11    3    3      0.67      0.00
   12    3    3     -0.63      0.00
  -10    4    3     -0.05      0.00
   -9    4    3      0.35      0.00
   -8    4    3      0.75      0.00
   -7    4    3     -1.61      0.00
   -6    4    3     -0.42      0.00
   -5    4    3      2.84      0.00
   -4    4    3     -2.43      0.00
   -3    4    3     -0.53      0.00
   -2    4    3     -1.75      0.00
   -1    4    3      1.43      0.00
    0    4    3     14.25      0.00
    1    4    3    -19.08      0.00
    3    4    3     -1.84      0.00
    4    4    3     -2.41      0.00
    5    4    3      3.24      0.00
    6    4    3      0.68      0.00
    7    4    3      0.91      0.00
    8    4    3     -0.15      0.00
    9    4    3      2.13      0.00
   10    4    3      0.17      0.00
   11    4    3     -0.19      0.00
   12    4    3      0.02      0.00
  -10    5    3     -0.33      0.00
   -9    5    3      0.91      0.00
   -8    5    3      0.17      0.00
   -7    5    3     -0.82      0.00
   -6    5    3      0.73      0.00
   -5    5    3      1.39      0.00
   -4    5    3     -1.33      0.00
   -3    5    3     -0.37      0.00
   -2    5    3     -0.81      0.00
   -1    5    3      1.49      0.00
    0    5    3      6.81      0.00
    1    5    3    -18.12      0.00
    2    5    3      5.06      0.00
    3    5    3     -1.25      0.00
    4    5    3     -2.14      0.00
    5    5    3      3.31      0.00
    6    5    3     -0.90      0.00
    7    5    3      1.26      0.00
    8    5    3     -0.14      0.00
    9    5    3      1.10      0.00
   10    5    3      0.49      0.00
   11    5    3     -1.33      0.00
   12    5    3      1.14      0.00
  -10    6    3      0.06      0.00
   -9    6    3      0.88      0.00
   -8    6    3     -0.71      0.00
   -7    6    3     -0.50      0.00
   -6    6    3      0.34      0.00
   -5    6    3     -0.85      0.00
   -4    6    3      0.02      0.00
   -3    6    3     -0.43      0.00
   -2    6    3      0.17      0.00
   -1    6    3      2.31      0.00
    0    6    3      1.89      0.00
    1    6    3    -11.15      0.00
    2    6    3      4.57      0.00
    3    6    3     -0.28      0.00
    4    6    3     -0.98      0.00
    5    6    3      2.85      0.00
    6    6    3     -2.06      0.00
    7    6    3      1.13      0.00
    8    6    3     -1.06      0.00
    9    6    3      0.05      0.00
   10    6    3      0.36      0.00
   11    6    3     -2.10      0.00
   12    6    3      1.69      0.00
   -9    7    3      0.06      0.00
   -8    7    3     -0.96      0.00
   -7    7    3      0.11      0.00
   -6    7    3     -0.21      0.00
   -5    7    3     -1.85      0.00
   -4    7    3      1.26      0.00
   -3    7    3     -1.30      0.00
   -2    7    3      0.19      0.00
   -1    7    3      1.52      0.00
    0    7    3     -1.88      0.00
    1    7    3     -4.60      0.00
    2    7    3      3.06      0.00
    3    7    3      1.98      0.00
    4    7    3      0.46      0.00
    5    7    3      2.23      0.00
    6    7    3     -1.62      0.00
    7    7    3      1.97      0.00
    8    7    3     -0.83      0.00
    9    7    3      0.25      0.00
   10    7    3      0.20      0.00
   11    7    3     -1.91      0.00
   12    7    3      1.69      0.00
   -9    8    3     -0.21      0.00
   -8    8    3      0.20      0.00
   -7    8    3      1.23      0.00
   -6    8    3     -0.11      0.00
   -5    8    3     -0.78      0.00
   -4    8    3      2.57      0.00
   -3    8    3     -1.28      0.00
   -2    8    3      1.11      0.00
   -1    8    3      1.06      0.00
    0    8    3     -2.17      0.00
    1    8    3      0.72      0.00
    2    8    3      1.28      0.00
    3    8    3      2.64      0.00
    4    8    3     -0.11      0.00
    5    8    3      0.54      0.00
    6    8    3     -0.54      0.00
    7    8    3      2.19      0.00
    8    8    3     -0.51      0.00
    9    8    3      0.41      0.00
   10    8    3     -0.01      0.00
   11    8    3     -0.85      0.00
   12    8    3      1.52      0.00
   -8    9    3      0.57      0.00
   -7    9    3      0.73      0.00
   -6    9    3     -0.91      0.00
   -5    9    3      0.15      0.00
   -4    9    3      2.03      0.00
   -3    9    3     -1.65      0.00
   -2    9    3      1.26      0.00
   -1    9    3      0.01      0.00
    0    9    3     -1.38      0.00
    1    9    3      1.98      0.00
    2    9    3     -2.06      0.00
    3    9    3      1.33      0.00
    4    9    3     -1.08      0.00
    5    9    3     -1.24      0.00
    6    9    3      0.05      0.00
    7    9    3      0.84      0.00
    8    9    3     -0.76      0.00
    9    9    3     -0.17      0.00
   10    9    3     -0.27      0.00
   11    9    3      0.02      0.00
   -8   10    3      0.15      0.00
   -7   10    3     -0.18      0.00
   -6   10    3     -1.37      0.00
   -5   10    3      0.50      0.00
   -4   10    3     -0.10      0.00
   -3   10    3     -2.57      0.00
   -2   10    3      0.45      0.00
   -1   10    3     -0.98      0.00
    0   10    3     -0.64      0.00
    1   10    3      1.35      0.00
    2   10    3     -3.63      0.00
    3   10    3      1.97      0.00
    4   10    3     -0.45      0.00
    5   10    3     -1.98      0.00
    6   10    3      0.58      0.00
    7   10    3     -0.04      0.00
    8   10    3     -0.38      0.00
    9   10    3     -0.61      0.00
   10   10    3     -0.17      0.00
   11   10    3      0.45      0.00
   -7   11    3      0.12      0.00
   -6   11    3     -0.62      0.00
   -5   11    3      0.90      0.00
   -4   11    3     -1.08      0.00
   -3   11    3     -1.41      0.00
   -2   11    3      1.31      0.00
   -1   11    3      0.17      0.00
    0   11    3      0.57      0.00
    1   11    3      1.64      0.00
    2   11    3     -2.98      0.00
    3   11    3      3.18      0.00
    4   11    3     -0.48      0.00
    5   11    3     -2.03      0.00
    6   11    3      1.31      0.00
    7   11    3      0.11      0.00
    8   11    3      0.35      0.00
    9   11    3     -0.70      0.00
   10   11    3      0.34      0.00
   11   11    3      0.86      0.00
   -7   12    3      0.10      0.00
   -6   12    3     -0.58      0.00
   -5   12    3      0.73      0.00
   -4   12    3     -0.90      0.00
   -3   12    3      0.30      0.00
   -2   12    3      1.49      0.00
   -1   12    3      0.35      0.00
    0   12    3     -0.07      0.00
    1   12    3      1.27      0.00
    2   12    3     -3.08      0.00
    3   12    3      2.37      0.00
    4   12    3     -1.26      0.00
    5   12    3     -1.44      0.00
    6   12    3      1.49      0.00
    7   12    3     -0.31      0.00
    8   12    3      0.54      0.00
    9   12    3     -0.82      0.00
   10   12    3      0.55      0.00
   11   12    3      0.86      0.00
   -6   13    3     -0.94      0.00
   -5   13    3      0.82      0.00
   -4   13    3     -0.69      0.00
   -3   13    3      0.39      0.00
   -2   13    3     -0.36      0.00
   -1   13    3     -0.59      0.00
    0   13    3     -0.88      0.00
    1   13    3      1.01      0.00
    2   13    3     -2.84      0.00
    3   13    3      1.42      0.00
    4   13    3     -0.45      0.00
    5   13    3     -0.51      0.00
    6   13    3      1.13      0.00
    7   13    3     -0.87      0.00
    8   13    3      1.18      0.00
    9   13    3     -0.76      0.00
   10   13    3      0.33      0.00
   -6   14    3     -0.49      0.00
   -5   14    3      1.73      0.00
   -4   14    3     -0.63      0.00
   -3   14    3      0.40      0.00
   -2   14    3     -0.83      0.00
   -1   14    3      0.59      0.00
    0   14    3      0.16      0.00
    1   14    3      1.24      0.00
    2   14    3     -1.67      0.00
    3   14    3      1.14      0.00
    4   14    3      1.27      0.00
    5   14    3     -0.19      0.00
    6   14    3      0.81      0.00
    7   14    3     -0.68      0.00
    8   14    3      2.07      0.00
    9   14    3     -0.81      0.00
   10   14    3      0.07      0.00
   -5   15    3      1.83      0.00
   -4   15    3     -0.95      0.00
   -3   15    3      0.95      0.00
   -2   15    3     -0.09      0.00
   -1   15    3      1.51      0.00
    0   15    3     -0.22      0.00
    1   15    3      0.34      0.00
    2   15    3     -0.78      0.00
    3   15    3      0.94      0.00
    4   15    3      1.97      0.00
    5   15    3     -0.84      0.00
    6   15    3     -0.15      0.00
    7   15    3     -0.83      0.00
    8   15    3      1.60      0.00
    9   15    3     -1.20      0.00
   -4   16    3     -1.13      0.00
   -3   16    3      0.80      0.00
   -2   16    3     -0.65      0.00
   -1   16    3     -0.12      0.00
    0   16    3     -1.93      0.00
    1   16    3      0.17      0.00
    2   16    3      0.25      0.00
    3   16    3      0.77      0.00
    4   16    3      1.19      0.00
    5   16    3     -1.80      0.00
    6   16    3     -1.40      0.00
    7   16    3     -0.70      0.00
    8   16    3      1.01      0.00
    9   16    3     -0.76      0.00
   -3   17    3      0.02      0.00
   -2   17    3     -1.25      0.00
   -1   17    3     -1.11      0.00
    0   17    3     -1.38      0.00
    1   17    3      1.66      0.00
    2   17    3      0.57      0.00
    3   17    3      0.00      0.00
    4   17    3      0.03      0.00
    5   17    3     -1.64      0.00
    6   17    3     -0.95      0.00
    7   17    3      0.87      0.00
    8   17    3      1.42      0.00
   -1   18    3     -0.26      0.00
    0   18    3      0.22      0.00
    1   18    3      1.93      0.00
    2   18    3     -0.49      0.00
    3   18    3     -0.60      0.00
    4   18    3      0.10      0.00
    5   18    3     -0.38      0.00
    6   18    3      0.35      0.00
    7   18    3      1.47      0.00
    1   19    3      0.85      0.00
    2   19    3     -0.83      0.00
    3   19    3      0.15      0.00
    4   19    3      0.71      0.00
    5   19    3      0.16      0.00
   -5  -18    4     -0.74      0.00
   -4  -18    4      0.40      0.00
   -3  -18    4     -0.11      0.00
   -2  -18    4     -0.04      0.00
   -1  -18    4     -0.30      0.00
    0  -18    4      0.86      0.00
   -6  -17    4     -0.64      0.00
   -5  -17    4      0.26      0.00
   -4  -17    4      0.60      0.00
   -3  -17    4     -0.03      0.00
   -2  -17    4      0.74      0.00
   -1  -17    4      0.49      0.00
    0  -17    4      1.11      0.00
    1  -17    4      0.41      0.00
    2  -17    4      0.31      0.00
   -7  -16    4      0.85      0.00
   -6  -16    4     -0.11      0.00
   -5  -16    4     -0.07      0.00
   -4  -16    4      0.03      0.00
   -3  -16    4     -0.14      0.00
   -2  -16    4      1.15      0.00
   -1  -16    4      0.34      0.00
    0  -16    4     -0.32      0.00
    1  -16    4      0.14      0.00
    2  -16    4     -0.40      0.00
    3  -16    4      0.26      0.00
    4  -16    4     -0.99      0.00
   -8  -15    4      0.42      0.00
   -7  -15    4      0.82      0.00
   -6  -15    4     -0.22      0.00
   -5  -15    4     -1.21      0.00
   -4  -15    4     -0.45      0.00
   -3  -15    4     -0.67      0.00
   -2  -15    4      1.10      0.00
   -1  -15    4     -0.80      0.00
    0  -15    4     -1.68      0.00
    1  -15    4      0.48      0.00
    2  -15    4     -0.46      0.00
    3  -15    4      0.17      0.00
    4  -15    4     -0.93      0.00
    5  -15    4      0.43      0.00
   -9  -14    4     -0.74      0.00
   -8  -14    4      1.22      0.00
   -7  -14    4      1.01      0.00
   -6  -14    4     -0.34      0.00
   -5  -14    4     -1.21      0.00
   -4  -14    4      0.22      0.00
   -3  -14    4     -0.36      0.00
   -2  -14    4      2.08      0.00
   -1  -14    4     -1.18      0.00
    0  -14    4     -1.15      0.00
    1  -14    4      1.43      0.00
    2  -14    4      0.33      0.00
    3  -14    4      0.37      0.00
    4  -14    4     -0.13      0.00
    5  -14    4      0.53      0.00
   -9  -13    4     -0.02      0.00
   -8  -13    4      1.60      0.00
   -7  -13    4      0.97      0.00
   -6  -13    4     -0.55      0.00
   -5  -13    4     -0.42      0.00
   -4  -13    4      0.33      0.00
   -3  -13    4     -0.34      0.00
   -2  -13    4      2.29      0.00
   -1  -13    4     -1.93      0.00
    0  -13    4     -0.62      0.00
    1  -13    4      1.39      0.00
    2  -13    4      0.49      0.00
    3  -13    4      0.12      0.00
    4  -13    4     -0.36      0.00
    5  -13    4     -0.15      0.00
    6  -13    4      0.36      0.00
  -10  -12    4     -0.24      0.00
   -9  -12    4      0.70      0.00
   -8  -12    4      1.13      0.00
   -7  -12    4      0.79      0.00
   -6  -12    4     -1.07      0.00
   -5  -12    4     -0.66      0.00
   -4  -12    4     -1.27      0.00
   -3  -12    4     -1.24      0.00
   -2  -12    4      1.50      0.00
   -1  -12    4     -2.42      0.00
    0  -12    4      0.06      0.00
    1  -12    4      1.18      0.00
    2  -12    4      0.35      0.00
    3  -12    4      0.13      0.00
    4  -12    4     -1.03      0.00
    5  -12    4     -0.18      0.00
    6  -12    4      0.59      0.00
    7  -12    4     -0.95      0.00
  -10  -11    4     -0.16      0.00
   -9  -11    4      1.01      0.00
   -8  -11    4      0.74      0.00
   -7  -11    4      0.69      0.00
   -6  -11    4     -1.31      0.00
   -5  -11    4     -0.71      0.00
   -4  -11    4     -0.93      0.00
   -3  -11    4     -0.28      0.00
   -2  -11    4      2.84      0.00
   -1  -11    4     -1.08      0.00
    0  -11    4      1.64      0.00
    1  -11    4      0.78      0.00
    2  -11    4      0.05      0.00
    3  -11    4      0.30      0.00
    4  -11    4     -1.09      0.00
    5  -11    4      0.49      0.00
    6  -11    4      0.84      0.00
    7  -11    4     -1.01      0.00
    8  -11    4      0.32      0.00
  -10  -10    4     -0.42      0.00
   -9  -10    4      1.18      0.00
   -8  -10    4      0.33      0.00
   -7  -10    4      0.38      0.00
   -6  -10    4     -0.55      0.00
   -5  -10    4      0.55      0.00
   -4  -10    4      1.15      0.00
   -3  -10    4      0.40      0.00
   -2  -10    4      4.09      0.00
   -1  -10    4     -1.39      0.00
    0  -10    4      1.63      0.00
    1  -10    4     -1.56      0.00
    2  -10    4     -0.53      0.00
    3  -10    4      0.10      0.00
    4  -10    4     -0.48      0.00
    5  -10    4      0.57      0.00
    6  -10    4      0.73      0.00
    7  -10    4     -1.12      0.00
    8  -10    4      0.33      0.00
  -11   -9    4      0.20      0.00
  -10   -9    4     -0.55      0.00
   -9   -9    4      1.36      0.00
   -8   -9    4     -0.49      0.00
   -7   -9    4      0.38      0.00
   -6   -9    4      0.18      0.00
   -5   -9    4      0.58      0.00
   -4   -9    4      0.57      0.00
   -3   -9    4     -1.60      0.00
   -2   -9    4      3.48      0.00
   -1   -9    4     -3.62      0.00
    0   -9    4      1.08      0.00
    1   -9    4     -3.12      0.00
    2   -9    4      0.60      0.00
    3   -9    4      0.69      0.00
    4   -9    4      0.71      0.00
    5   -9    4      0.30      0.00
    6   -9    4      0.65      0.00
    7   -9    4     -1.24      0.00
    8   -9    4      0.17      0.00
    9   -9    4      0.29      0.00
  -11   -8    4      0.38      0.00
  -10   -8    4     -0.80      0.00
   -9   -8    4      1.29      0.00
   -8   -8    4     -1.41      0.00
   -7   -8    4      1.07      0.00
   -6   -8    4     -0.19      0.00
   -5   -8    4     -0.24      0.00
   -4   -8    4     -0.38      0.00
   -3   -8    4     -1.78      0.00
   -2   -8    4      3.90      0.00
   -1   -8    4     -4.35      0.00
    0   -8    4      1.81      0.00
    1   -8    4     -2.27      0.00
    2   -8    4      1.79      0.00
    3   -8    4      0.74      0.00
    4   -8    4      0.43      0.00
    5   -8    4     -0.13      0.00
    6   -8    4      0.07      0.00
    7   -8    4     -1.55      0.00
    8   -8    4     -0.11      0.00
    9   -8    4      0.30      0.00
  -11   -7    4     -0.27      0.00
  -10   -7    4     -1.42      0.00
   -9   -7    4      0.82      0.00
   -8   -7    4     -1.96      0.00
   -7   -7    4      1.91      0.00
   -6   -7    4     -0.78      0.00
   -5   -7    4      0.49      0.00
   -4   -7    4      0.54      0.00
   -3   -7    4     -0.77      0.00
   -2   -7    4      4.20      0.00
   -1   -7    4     -4.93      0.00
    0   -7    4      2.00      0.00
    1   -7    4     -1.48      0.00
    2   -7    4      0.29      0.00
    3   -7    4     -0.29      0.00
    4   -7    4     -1.05      0.00
    5   -7    4      0.12      0.00
    6   -7    4     -0.83      0.00
    7   -7    4     -1.50      0.00
    8   -7    4      0.13      0.00
    9   -7    4      0.71      0.00
   10   -7    4      0.59      0.00
  -11   -6    4     -0.86      0.00
  -10   -6    4     -1.13      0.00
   -9   -6    4      0.70      0.00
   -8   -6    4     -1.60      0.00
   -7   -6    4      2.39      0.00
   -6   -6    4     -1.14      0.00
   -5   -6    4      0.96      0.00
   -4   -6    4     -0.02      0.00
   -3   -6    4     -2.19      0.00
   -2   -6    4      5.06      0.00
   -1   -6    4     -6.09      0.00
    0   -6    4      2.41      0.00
    1   -6    4     -0.90      0.00
    2   -6    4     -0.83      0.00
    3   -6    4      0.63      0.00
    4   -6    4     -0.71      0.00
    5   -6    4      1.62      0.00
    6   -6    4     -0.94      0.00
    7   -6    4     -0.64      0.00
    8   -6    4      0.65      0.00
    9   -6    4      0.61      0.00
   10   -6    4      0.37      0.00
  -11   -5    4     -0.37      0.00
  -10   -5    4      0.09      0.00
   -9   -5    4      0.76      0.00
   -8   -5    4     -0.74      0.00
   -7   -5    4      2.29      0.00
   -6   -5    4     -1.54      0.00
   -5   -5    4      0.44      0.00
   -4   -5    4     -0.75      0.00
   -3   -5    4     -2.16      0.00
   -2   -5    4      8.96      0.00
   -1   -5    4     -9.26      0.00
    0   -5    4      3.07      0.00
    1   -5    4     -1.22      0.00
    2   -5    4     -0.34      0.00
    3   -5    4      1.76      0.00
    4   -5    4     -0.66      0.00
    5   -5    4      1.58      0.00
    6   -5    4     -0.80      0.00
    7   -5    4      0.13      0.00
    8   -5    4      0.59      0.00
    9   -5    4      0.10      0.00
   10   -5    4      0.19      0.00
  -11   -4    4      0.11      0.00
  -10   -4    4      0.43      0.00
   -9   -4    4      0.27      0.00
   -8   -4    4     -0.20      0.00
   -7   -4    4      1.89      0.00
   -6   -4    4     -1.66      0.00
   -5   -4    4      1.13      0.00
   -4   -4    4      0.48      0.00
   -3   -4    4     -0.30      0.00
   -2   -4    4      9.96      0.00
   -1   -4    4    -16.12      0.00
    0   -4    4      4.45      0.00
    1   -4    4     -2.32      0.00
    2   -4    4      0.31      0.00
    3   -4    4      0.00      0.00
    4   -4    4     -2.87      0.00
    5   -4    4     -0.01      0.00
    6   -4    4     -0.45      0.00
    7   -4    4      0.35      0.00
    8   -4    4     -0.33      0.00
    9   -4    4      0.01      0.00
   10   -4    4      0.70      0.00
   11   -4    4      0.87      0.00
  -11   -3    4      0.13      0.00
  -10   -3    4      0.34      0.00
   -9   -3    4      0.25      0.00
   -8   -3    4      0.19      0.00
   -7   -3    4      1.46      0.00
   -6   -3    4     -1.64      0.00
   -5   -3    4      2.61      0.00
   -4   -3    4      0.57      0.00
   -3   -3    4     -0.04      0.00
   -2   -3    4      6.19      0.00
   -1   -3    4    -17.96      0.00
    0   -3    4     11.00      0.00
    1   -3    4     -2.51      0.00
    2   -3    4      1.82      0.00
    3   -3    4     -1.88      0.00
    4   -3    4     -3.17      0.00
    5   -3    4      0.80      0.00
    6   -3    4      0.75      0.00
    7   -3    4      0.39      0.00
    8   -3    4     -1.74      0.00
    9   -3    4      0.12      0.00
   10   -3    4      0.57      0.00
   11   -3    4      0.68      0.00
  -11   -2    4      0.21      0.00
  -10   -2    4      0.90      0.00
   -9   -2    4      0.67      0.00
   -8   -2    4      0.27      0.00
   -7   -2    4      0.94      0.00
   -6   -2    4     -1.32      0.00
   -5   -2    4      4.00      0.00
   -4   -2    4     -0.91      0.00
   -3   -2    4      0.56      0.00
   -2   -2    4      2.69      0.00
   -1   -2    4    -11.34      0.00
    0   -2    4     16.39      0.00
    1   -2    4     -7.52      0.00
    2   -2    4      3.57      0.00
    3   -2    4     -2.71      0.00
    4   -2    4     -0.44      0.00
    5   -2    4      3.14      0.00
    6   -2    4      1.58      0.00
    7   -2    4      0.85      0.00
    8   -2    4     -2.31      0.00
    9   -2    4      0.70      0.00
   10   -2    4      0.21      0.00
   11   -2    4      0.05      0.00
  -11   -1    4     -0.30      0.00
  -10   -1    4      0.74      0.00
   -9   -1    4      0.08      0.00
   -8   -1    4      0.01      0.00
   -7   -1    4      0.78      0.00
   -6   -1    4     -0.23      0.00
   -5   -1    4      5.18      0.00
   -4   -1    4     -2.82      0.00
   -3   -1    4      1.12      0.00
   -2   -1    4     -1.96      0.00
   -1   -1    4     -5.32      0.00
    0   -1    4     12.96      0.00
    1   -1    4    -17.70      0.00
    2   -1    4      8.02      0.00
    3   -1    4     -4.26      0.00
    4   -1    4      2.12      0.00
    5   -1    4      3.22      0.00
    6   -1    4      0.89      0.00
    7   -1    4      1.48      0.00
    8   -1    4     -2.16      0.00
    9   -1    4      1.35      0.00
   10   -1    4      0.46      0.00
   11   -1    4      0.10      0.00
  -11    0    4     -1.02      0.00
  -10    0    4      0.11      0.00
   -9    0    4     -0.22      0.00
   -8    0    4      0.34      0.00
   -7    0    4      0.89      0.00
   -6    0    4      0.13      0.00
   -5    0    4      4.81      0.00
   -4    0    4     -5.93      0.00
   -3    0    4      0.31      0.00
   -2    0    4     -5.73      0.00
   -1    0    4      1.35      0.00
    0    0    4     10.20      0.00
    1    0    4    -21.95      0.00
    2    0    4     17.91      0.00
    3    0    4     -7.13      0.00
    4    0    4      3.81      0.00
    5    0    4      1.50      0.00
    6    0    4     -0.96      0.00
    7    0    4      1.14      0.00
    8    0    4     -3.10      0.00
    9    0    4      1.02      0.00
   10    0    4      0.52      0.00
   11    0    4     -0.04      0.00
  -11    1    4     -0.59      0.00
  -10    1    4      0.39      0.00
   -9    1    4      0.84      0.00
   -8    1    4      0.19      0.00
   -7    1    4      0.08      0.00
   -6    1    4     -1.28      0.00
   -5    1    4      3.40      0.00
   -4    1    4     -8.47      0.00
   -3    1    4      1.65      0.00
   -2    1    4     -3.12      0.00
   -1    1    4     10.68      0.00
    0    1    4      9.73      0.00
    1    1    4    -21.99      0.00
    2    1    4     24.74      0.00
    3    1    4    -11.66      0.00
    4    1    4      5.26      0.00
    5    1    4      0.34      0.00
    6    1    4     -2.95      0.00
    7    1    4      1.20      0.00
    8    1    4     -3.81      0.00
    9    1    4      1.35      0.00
   10    1    4      0.58      0.00
   11    1    4     -0.39      0.00
   12    1    4      0.34      0.00
  -10    2    4      0.40      0.00
   -9    2    4      1.31      0.00
   -8    2    4     -1.51      0.00
   -7    2    4     -0.59      0.00
   -6    2    4     -2.18      0.00
   -5    2    4      3.16      0.00
   -4    2    4     -8.32      0.00
   -3    2    4      4.70      0.00
   -2    2    4      0.32      0.00
   -1    2    4     11.55      0.00
    0    2    4      1.60      0.00
    1    2    4    -24.61      0.00
    2    2    4     23.14      0.00
    3    2    4    -14.89      0.00
    4    2    4      6.14      0.00
    5    2    4     -0.03      0.00
    6    2    4     -3.94      0.00
    7    2    4      3.70      0.00
    8    2    4     -2.77      0.00
    9    2    4      3.00      0.00
   10    2    4      0.57      0.00
   11    2    4     -0.55      0.00
   12    2    4      0.52      0.00
  -10    3    4     -0.10      0.00
   -9    3    4      1.17      0.00
   -8    3    4     -2.33      0.00
   -7    3    4      0.64      0.00
   -6    3    4     -1.46      0.00
   -5    3    4      3.63      0.00
   -4    3    4     -6.10      0.00
   -3    3    4      5.90      0.00
   -2    3    4      0.05      0.00
   -1    3    4      3.76      0.00
    0    3    4     -6.39      0.00
    1    3    4    -22.09      0.00
    2    3    4     20.13      0.00
    3    3    4    -13.29      0.00
    4    3    4      5.68      0.00
    5    3    4     -0.70      0.00
    6    3    4     -4.07      0.00
    7    3    4      6.04      0.00
    8    3    4     -2.90      0.00
    9    3    4      3.11      0.00
   10    3    4     -0.54      0.00
   11    3    4     -0.83      0.00
   12    3    4      0.46      0.00
  -10    4    4      0.21      0.00
   -9    4    4      1.44      0.00
   -8    4    4     -1.54      0.00
   -7    4    4      1.51      0.00
   -6    4    4     -1.48      0.00
   -5    4    4      3.17      0.00
   -4    4    4     -3.05      0.00
   -3    4    4      4.77      0.00
   -2    4    4     -0.39      0.00
   -1    4    4     -2.39      0.00
    0    4    4     -3.54      0.00
    1    4    4    -13.01      0.00
    2    4    4     17.82      0.00
    3    4    4     -9.29      0.00
    4    4    4      4.05      0.00
    5    4    4     -1.32      0.00
    6    4    4     -3.60      0.00
    7    4    4      5.75      0.00
    8    4    4     -4.86      0.00
    9    4    4      1.66      0.00
   10    4    4     -1.62      0.00
   11    4    4     -0.92      0.00
   12    4    4      0.48      0.00
  -10    5    4      0.33      0.00
   -9    5    4      1.08      0.00
   -8    5    4     -1.13      0.00
   -7    5    4      0.30      0.00
   -6    5    4     -2.32      0.00
   -5    5    4      2.67      0.00
   -4    5    4     -0.91      0.00
   -3    5    4      1.48      0.00
   -2    5    4     -0.69      0.00
   -1    5    4     -5.64      0.00
    0    5    4      3.61      0.00
    1    5    4     -7.62      0.00
    2    5    4     13.73      0.00
    3    5    4     -5.65      0.00
    4    5    4      2.69      0.00
    5    5    4     -0.44      0.00
    6    5    4     -2.01      0.00
    7    5    4      4.96      0.00
    8    5    4     -5.18      0.00
    9    5    4      1.36      0.00
   10    5    4     -1.15      0.00
   11    5    4     -0.56      0.00
   12    5    4      0.68      0.00
   -9    6    4      0.71      0.00
   -8    6    4     -0.73      0.00
   -7    6    4     -0.39      0.00
   -6    6    4     -1.68      0.00
   -5    6    4      3.48      0.00
   -4    6    4     -0.59      0.00
   -3    6    4     -1.46      0.00
   -2    6    4     -0.81      0.00
   -1    6    4     -6.21      0.00
    0    6    4      8.67      0.00
    1    6    4     -7.43      0.00
    2    6    4      9.81      0.00
    3    6    4     -2.96      0.00
    4    6    4      1.07      0.00
    5    6    4      1.09      0.00
    6    6    4     -0.68      0.00
    7    6    4      4.78      0.00
    8    6    4     -3.78      0.00
    9    6    4      1.81      0.00
   10    6    4     -0.01      0.00
   11    6    4     -0.17      0.00
   12    6    4      0.87      0.00
   -9    7    4      1.29      0.00
   -8    7    4     -0.36      0.00
   -7    7    4     -0.21      0.00
   -6    7    4     -0.72      0.00
   -5    7    4      3.96      0.00
   -4    7    4     -1.62      0.00
   -3    7    4     -1.29      0.00
   -2    7    4      0.01      0.00
   -1    7    4     -3.66      0.00
    0    7    4     10.15      0.00
    1    7    4     -8.92      0.00
    2    7    4      6.74      0.00
    3    7    4     -2.28      0.00
    4    7    4     -1.56      0.00
    5    7    4      1.62      0.00
    6    7    4     -1.27      0.00
    7    7    4      3.81      0.00
    8    7    4     -3.26      0.00
    9    7    4      1.36      0.00
   10    7    4      0.59      0.00
   11    7    4     -0.17      0.00
   12    7    4      0.81      0.00
   -9    8    4      1.28      0.00
   -8    8    4     -1.20      0.00
   -7    8    4     -0.63      0.00
   -6    8    4     -0.87      0.00
   -5    8    4      2.73      0.00
   -4    8    4     -3.09      0.00
   -3    8    4     -0.09      0.00
   -2    8    4     -0.71      0.00
   -1    8    4     -1.71      0.00
    0    8    4      7.15      0.00
    1    8    4    -10.19      0.00
    2    8    4      5.02      0.00
    3    8    4     -1.91      0.00
    4    8    4     -2.73      0.00
    5    8    4      1.77      0.00
    6    8    4     -2.05      0.00
    7    8    4      2.66      0.00
    8    8    4     -3.25      0.00
    9    8    4      0.72      0.00
   10    8    4      0.62      0.00
   11    8    4     -0.65      0.00
   12    8    4      0.36      0.00
   -8    9    4     -1.59      0.00
   -7    9    4     -0.42      0.00
   -6    9    4     -0.37      0.00
   -5    9    4      1.33      0.00
   -4    9    4     -3.11      0.00
   -3    9    4      0.72      0.00
   -2    9    4     -1.80      0.00
   -1    9    4     -0.42      0.00
    0    9    4      3.97      0.00
    1    9    4     -8.33      0.00
    2    9    4      6.02      0.00
    3    9    4     -0.66      0.00
    4    9    4     -1.71      0.00
    5    9    4      2.08      0.00
    6    9    4     -1.08      0.00
    7    9    4      2.53      0.00
    8    9    4     -2.41      0.00
    9    9    4      0.90      0.00
   10    9    4      0.51      0.00
   11    9    4     -1.06      0.00
   -8   10    4     -0.74      0.00
   -7   10    4      0.25      0.00
   -6   10    4      0.59      0.00
   -5   10    4      0.66      0.00
   -4   10    4     -1.24      0.00
   -3   10    4      1.68      0.00
   -2   10    4     -1.05      0.00
   -1   10    4      1.10      0.00
    0   10    4      2.78      0.00
    1   10    4     -5.06      0.00
    2   10    4      6.40      0.00
    3   10    4     -0.89      0.00
    4   10    4     -0.75      0.00
    5   10    4      1.88      0.00
    6   10    4      0.17      0.00
    7   10    4      2.26      0.00
    8   10    4     -1.59      0.00
    9   10    4      1.22      0.00
   10   10    4      0.26      0.00
   11   10    4     -0.98      0.00
   -7   11    4     -0.02      0.00
   -6   11    4      0.64      0.00
   -5   11    4      0.38      0.00
   -4   11    4      0.05      0.00
   -3   11    4      1.28      0.00
   -2   11    4     -1.09      0.00
   -1   11    4      0.67      0.00
    0   11    4      1.20      0.00
    1   11    4     -3.56      0.00
    2   11    4      4.35      0.00
    3   11    4     -1.82      0.00
    4   11    4     -0.01      0.00
    5   11    4      0.95      0.00
    6   11    4     -0.04      0.00
    7   11    4      1.32      0.00
    8   11    4     -1.32      0.00
    9   11    4      0.91      0.00
   10   11    4     -0.15      0.00
   11   11    4     -0.78      0.00
   -7   12    4     -0.06      0.00
   -6   12    4      0.67      0.00
   -5   12    4      0.60      0.00
   -4   12    4     -0.47      0.00
   -3   12    4     -0.12      0.00
   -2   12    4     -1.85      0.00
   -1   12    4      0.19      0.00
    0   12    4      0.34      0.00
    1   12    4     -2.03      0.00
    2   12    4      2.75      0.00
    3   12    4     -1.20      0.00
    4   12    4      0.86      0.00
    5   12    4     -0.55      0.00
    6   12    4     -0.40      0.00
    7   12    4      1.11      0.00
    8   12    4     -0.82      0.00
    9   12    4      0.25      0.00
   10   12    4     -0.16      0.00
   11   12    4     -0.52      0.00
   -6   13    4      0.60      0.00
   -5   13    4      0.60      0.00
   -4   13    4     -1.35      0.00
   -3   13    4     -0.04      0.00
   -2   13    4     -0.89      0.00
   -1   13    4      1.22      0.00
    0   13    4      0.42      0.00
    1   13    4     -0.33      0.00
    2   13    4      1.71      0.00
    3   13    4     -0.66      0.00
    4   13    4      1.06      0.00
    5   13    4     -2.22      0.00
    6   13    4      0.53      0.00
    7   13    4      1.16      0.00
    8   13    4     -0.53      0.00
    9   13    4     -0.41      0.00
   10   13    4      0.34      0.00
   -5   14    4      0.06      0.00
   -4   14    4     -1.30      0.00
   -3   14    4      0.75      0.00
   -2   14    4     -0.24      0.00
   -1   14    4      0.63      0.00
    0   14    4     -0.58      0.00
    1   14    4      0.26      0.00
    2   14    4      0.30      0.00
    3   14    4     -1.00      0.00
    4   14    4      1.07      0.00
    5   14    4     -3.31      0.00
    6   14    4      1.76      0.00
    7   14    4      0.10      0.00
    8   14    4     -0.61      0.00
    9   14    4     -0.54      0.00
   10   14    4      0.66      0.00
   -5   15    4      0.03      0.00
   -4   15    4     -0.50      0.00
   -3   15    4      0.45      0.00
   -2   15    4     -1.04      0.00
   -1   15    4     -0.73      0.00
    0   15    4     -0.61      0.00
    1   15    4      1.23      0.00
    2   15    4     -0.71      0.00
    3   15    4     -0.84      0.00
    4   15    4      1.49      0.00
    5   15    4     -3.28      0.00
    6   15    4      2.47      0.00
    7   15    4     -0.65      0.00
    8   15    4      0.23      0.00
    9   15    4      0.17      0.00
   -4   16    4      0.03      0.00
   -3   16    4     -0.05      0.00
   -2   16    4     -0.80      0.00
   -1   16    4      0.27      0.00
    0   16    4      0.89      0.00
    1   16    4      1.83      0.00
    2   16    4     -1.83      0.00
    3   16    4     -0.01      0.00
    4   16    4      1.74      0.00
    5   16    4     -2.19      0.00
    6   16    4      2.41      0.00
    7   16    4     -0.36      0.00
    8   16    4      1.14      0.00
    9   16    4      0.38      0.00
   -2   17    4      0.40      0.00
   -1   17    4      1.29      0.00
    0   17    4      0.48      0.00
    1   17    4      0.64      0.00
    2   17    4     -2.46      0.00
    3   17    4      1.32      0.00
    4   17    4      1.48      0.00
    5   17    4     -1.27      0.00
    6   17    4      0.83      0.00
    7   17    4     -0.58      0.00
    8   17    4      0.63      0.00
   -1   18    4      0.18      0.00
    0   18    4     -1.07      0.00
    1   18    4      0.12      0.00
    2   18    4     -1.11      0.00
    3   18    4      2.19      0.00
    4   18    4      0.52      0.00
    5   18    4     -1.28      0.00
    6   18    4     -1.11      0.00
    7   18    4     -0.63      0.00
    1   19    4      0.90      0.00
    2   19    4      0.17      0.00
    3   19    4      1.18      0.00
    4   19    4     -0.59      0.00
    5   19    4     -1.10      0.00
   -4  -18    5      0.35      0.00
   -3  -18    5      0.48      0.00
   -2  -18    5     -0.66      0.00
   -1  -18    5     -0.45      0.00
    0  -18    5     -1.10      0.00
   -6  -17    5     -0.68      0.00
   -5  -17    5     -0.65      0.00
   -4  -17    5     -0.62      0.00
   -3  -17    5      0.94      0.00
   -2  -17    5     -1.78      0.00
   -1  -17    5     -0.54      0.00
    0  -17    5     -0.90      0.00
    1  -17    5      0.64      0.00
    2  -17    5     -0.44      0.00
   -7  -16    5      0.23      0.00
   -6  -16    5     -1.18      0.00
   -5  -16    5     -0.96      0.00
   -4  -16    5     -0.49      0.00
   -3  -16    5      1.61      0.00
   -2  -16    5     -2.20      0.00
   -1  -16    5     -0.08      0.00
    0  -16    5      0.25      0.00
    1  -16    5      1.42      0.00
    2  -16    5     -0.21      0.00
    3  -16    5      0.91      0.00
   -8  -15    5     -0.15      0.00
   -7  -15    5      0.05      0.00
   -6  -15    5     -0.32      0.00
   -5  -15    5     -0.75      0.00
   -4  -15    5      0.78      0.00
   -3  -15    5      2.14      0.00
   -2  -15    5     -1.56      0.00
   -1  -15    5      1.00      0.00
    0  -15    5      1.37      0.00
    1  -15    5      1.72      0.00
    2  -15    5     -0.31      0.00
    3  -15    5      1.04      0.00
    4  -15    5      0.09      0.00
   -8  -14    5      0.21      0.00
   -7  -14    5     -0.29      0.00
   -6  -14    5      0.72      0.00
   -5  -14    5     -1.10      0.00
   -4  -14    5      1.27      0.00
   -3  -14    5      1.28      0.00
   -2  -14    5     -1.36      0.00
   -1  -14    5      1.14      0.00
    0  -14    5      0.58      0.00
    1  -14    5      0.81      0.00
    2  -14    5     -0.99      0.00
    3  -14    5      0.03      0.00
    4  -14    5     -0.92      0.00
    5  -14    5     -0.66      0.00
   -9  -13    5     -0.25      0.00
   -8  -13    5      0.24      0.00
   -7  -13    5     -0.59      0.00
   -6  -13    5      0.98      0.00
   -5  -13    5     -1.95      0.00
   -4  -13    5      0.67      0.00
   -3  -13    5      0.20      0.00
   -2  -13    5     -1.00      0.00
   -1  -13    5      1.12      0.00
    0  -13    5     -0.84      0.00
    1  -13    5      0.50      0.00
    2  -13    5     -0.94      0.00
    3  -13    5     -0.61      0.00
    4  -13    5     -0.94      0.00
    5  -13    5     -0.26      0.00
    6  -13    5      0.12      0.00
   -9  -12    5     -1.20      0.00
   -8  -12    5      0.27      0.00
   -7  -12    5     -0.79      0.00
   -6  -12    5      0.91      0.00
   -5  -12    5     -1.47      0.00
   -4  -12    5      1.03      0.00
   -3  -12    5      1.01      0.00
   -2  -12    5      0.47      0.00
   -1  -12    5      1.41      0.00
    0  -12    5     -1.84      0.00
    1  -12    5      0.97      0.00
    2  -12    5     -0.60      0.00
    3  -12    5     -0.64      0.00
    4  -12    5     -0.39      0.00
    5  -12    5      0.50      0.00
    6  -12    5      0.55      0.00
    7  -12    5     -0.06      0.00
  -10  -11    5      0.27      0.00
   -9  -11    5     -1.55      0.00
   -8  -11    5      0.30      0.00
   -7  -11    5     -0.68      0.00
   -6  -11    5      1.43      0.00
   -5  -11    5     -0.09      0.00
   -4  -11    5      0.89      0.00
   -3  -11    5      1.00      0.00
   -2  -11    5      0.16      0.00
   -1  -11    5      0.00      0.00
    0  -11    5     -3.11      0.00
    1  -11    5      1.15      0.00
    2  -11    5     -0.63      0.00
    3  -11    5     -0.41      0.00
    4  -11    5     -0.24      0.00
    5  -11    5      0.56      0.00
    6  -11    5      0.26      0.00
    7  -11    5     -0.42      0.00
  -10  -10    5      0.05      0.00
   -9  -10    5     -0.89      0.00
   -8  -10    5      0.59      0.00
   -7  -10    5      0.15      0.00
   -6  -10    5      1.71      0.00
   -5  -10    5     -0.37      0.00
   -4  -10    5     -1.30      0.00
   -3  -10    5     -0.55      0.00
   -2  -10    5     -0.97      0.00
   -1  -10    5     -0.96      0.00
    0  -10    5     -2.62      0.00
    1  -10    5      2.21      0.00
    2  -10    5     -0.10      0.00
    3  -10    5      0.25      0.00
    4  -10    5     -0.19      0.00
    5  -10    5      0.24      0.00
    6  -10    5     -0.15      0.00
    7  -10    5     -0.66      0.00
    8  -10    5      0.61      0.00
  -10   -9    5      0.35      0.00
   -9   -9    5     -0.18      0.00
   -8   -9    5      0.80      0.00
   -7   -9    5      0.76      0.00
   -6   -9    5      0.83      0.00
   -5   -9    5     -1.09      0.00
   -4   -9    5     -1.96      0.00
   -3   -9    5      0.02      0.00
   -2   -9    5      0.20      0.00
   -1   -9    5      0.03      0.00
    0   -9    5     -0.88      0.00
    1   -9    5      2.75      0.00
    2   -9    5     -0.55      0.00
    3   -9    5      0.05      0.00
    4   -9    5     -0.60      0.00
    5   -9    5     -0.34      0.00
    6   -9    5     -0.44      0.00
    7   -9    5     -0.38      0.00
    8   -9    5      0.58      0.00
    9   -9    5     -0.32      0.00
  -10   -8    5      0.53      0.00
   -9   -8    5     -0.16      0.00
   -8   -8    5      0.52      0.00
   -7   -8    5      0.51      0.00
   -6   -8    5      0.01      0.00
   -5   -8    5     -0.34      0.00
   -4   -8    5     -0.94      0.00
   -3   -8    5      0.90      0.00
   -2   -8    5      0.84      0.00
   -1   -8    5     -0.33      0.00
    0   -8    5     -0.72      0.00
    1   -8    5      1.36      0.00
    2   -8    5     -1.95      0.00
    3   -8    5     -0.15      0.00
    4   -8    5     -0.72      0.00
    5   -8    5     -0.31      0.00
    6   -8    5     -0.35      0.00
    7   -8    5      0.44      0.00
    8   -8    5      0.46      0.00
    9   -8    5      0.32      0.00
  -11   -7    5      0.20      0.00
  -10   -7    5      0.99      0.00
   -9   -7    5      0.04      0.00
   -8   -7    5      0.53      0.00
   -7   -7    5      0.09      0.00
   -6   -7    5      0.25      0.00
   -5   -7    5      0.12      0.00
   -4   -7    5     -1.24      0.00
   -3   -7    5      0.47      0.00
   -2   -7    5      0.26      0.00
   -1   -7    5     -1.05      0.00
    0   -7    5     -0.18      0.00
    1   -7    5      0.95      0.00
    2   -7    5     -1.14      0.00
    3   -7    5      1.36      0.00
    4   -7    5     -0.03      0.00
    5   -7    5      0.63      0.00
    6   -7    5     -0.05      0.00
    7   -7    5      1.00      0.00
    8   -7    5      0.00      0.00
    9   -7    5      0.54      0.00
  -11   -6    5      1.04      0.00
  -10   -6    5      1.29      0.00
   -9   -6    5      0.32      0.00
   -8   -6    5      0.74      0.00
   -7   -6    5     -0.39      0.00
   -6   -6    5      1.28      0.00
   -5   -6    5     -0.25      0.00
   -4   -6    5     -0.92      0.00
   -3   -6    5      1.63      0.00
   -2   -6    5     -0.03      0.00
   -1   -6    5     -0.30      0.00
    0   -6    5      0.72      0.00
    1   -6    5      0.97      0.00
    2   -6    5      0.12      0.00
    3   -6    5      1.23      0.00
    4   -6    5     -0.57      0.00
    5   -6    5      0.91      0.00
    6   -6    5     -0.27      0.00
    7   -6    5      0.54      0.00
    8   -6    5     -0.30      0.00
    9   -6    5      0.39      0.00
   10   -6    5     -0.06      0.00
  -11   -5    5      1.17      0.00
  -10   -5    5      0.22      0.00
   -9   -5    5     -0.11      0.00
   -8   -5    5      0.52      0.00
   -7   -5    5     -1.24      0.00
   -6   -5    5      2.41      0.00
   -5   -5    5     -0.72      0.00
   -4   -5    5      0.25      0.00
   -3   -5    5      1.80      0.00
   -2   -5    5     -2.34      0.00
   -1   -5    5      0.69      0.00
    0   -5    5     -0.70      0.00
    1   -5    5     -0.31      0.00
    2   -5    5      0.00      0.00
    3   -5    5     -1.30      0.00
    4   -5    5     -0.86      0.00
    5   -5    5      0.90      0.00
    6   -5    5     -0.44      0.00
    7   -5    5     -0.41      0.00
    8   -5    5     -0.06      0.00
    9   -5    5      0.13      0.00
   10   -5    5      0.35      0.00
  -11   -4    5      0.38      0.00
  -10   -4    5     -0.79      0.00
   -9   -4    5     -0.16      0.00
   -8   -4    5      0.34      0.00
   -7   -4    5     -2.00      0.00
   -6   -4    5      2.86      0.00
   -5   -4    5     -1.93      0.00
   -4   -4    5     -0.33      0.00
   -3   -4    5     -0.76      0.00
   -2   -4    5     -3.40      0.00
   -1   -4    5      3.89      0.00
    0   -4    5     -3.46      0.00
    1   -4    5      0.05      0.00
    2   -4    5      1.47      0.00
    3   -4    5     -1.81      0.00
    4   -4    5      2.09      0.00
    5   -4    5      1.27      0.00
    6   -4    5     -0.07      0.00
    7   -4    5     -0.93      0.00
    8   -4    5      0.16      0.00
    9   -4    5     -0.18      0.00
   10   -4    5      0.14      0.00
  -11   -3    5      0.10      0.00
  -10   -3    5     -0.35      0.00
   -9   -3    5      0.37      0.00
   -8   -3    5      0.17      0.00
   -7   -3    5     -2.05      0.00
   -6   -3    5      2.79      0.00
   -5   -3    5     -2.93      0.00
   -4   -3    5     -0.80      0.00
   -3   -3    5     -1.53      0.00
   -2   -3    5      0.54      0.00
   -1   -3    5      6.51      0.00
    0   -3    5     -8.83      0.00
    1   -3    5      2.59      0.00
    2   -3    5      3.71      0.00
    3   -3    5     -1.20      0.00
    4   -3    5      4.56      0.00
    5   -3    5     -0.22      0.00
    6   -3    5      0.21      0.00
    7   -3    5     -0.55      0.00
    8   -3    5      0.20      0.00
    9   -3    5      0.49      0.00
   10   -3    5     -0.10      0.00
   11   -3    5     -0.79      0.00
  -11   -2    5      0.25      0.00
  -10   -2    5      0.10      0.00
   -9   -2    5      0.29      0.00
   -8   -2    5     -0.20      0.00
   -7   -2    5     -1.30      0.00
   -6   -2    5      2.46      0.00
   -5   -2    5     -3.00      0.00
   -4   -2    5     -0.04      0.00
   -3   -2    5     -0.79      0.00
   -2   -2    5      3.79      0.00
   -1   -2    5      3.14      0.00
    0   -2    5    -15.46      0.00
    1   -2    5      7.16      0.00
    2   -2    5      3.76      0.00
    3   -2    5     -2.79      0.00
    4   -2    5      3.31      0.00
    5   -2    5     -3.56      0.00
    6   -2    5      0.43      0.00
    7   -2    5     -0.26      0.00
    8   -2    5     -0.43      0.00
    9   -2    5      1.51      0.00
   10   -2    5     -0.50      0.00
   11   -2    5      0.39      0.00
  -11   -1    5      0.41      0.00
  -10   -1    5      0.31      0.00
   -9   -1    5      0.26      0.00
   -8   -1    5     -0.23      0.00
   -7   -1    5     -0.67      0.00
   -6   -1    5      1.23      0.00
   -5   -1    5     -3.16      0.00
   -4   -1    5      0.50      0.00
   -3   -1    5     -0.62      0.00
   -2   -1    5      4.45      0.00
   -1   -1    5     -0.48      0.00
    0   -1    5    -15.89      0.00
    1   -1    5     13.75      0.00
    2   -1    5      1.80      0.00
    3   -1    5     -4.83      0.00
    4   -1    5      1.84      0.00
    5   -1    5     -5.51      0.00
    6   -1    5      1.29      0.00
    7   -1    5     -1.01      0.00
    8   -1    5     -1.46      0.00
    9   -1    5      1.50      0.00
   10   -1    5     -1.53      0.00
   11   -1    5      0.70      0.00
  -11    0    5      0.67      0.00
  -10    0    5      0.91      0.00
   -9    0    5      0.28      0.00
   -8    0    5     -0.39      0.00
   -7    0    5     -0.82      0.00
   -6    0    5      0.11      0.00
   -5    0    5     -2.33      0.00
   -4    0    5      1.69      0.00
   -3    0    5      0.74      0.00
   -2    0    5      5.01      0.00
   -1    0    5     -0.92      0.00
    0    0    5    -12.71      0.00
    1    0    5     15.55      0.00
    2    0    5     -1.70      0.00
    3    0    5     -5.15      0.00
    4    0    5      2.51      0.00
    5    0    5     -5.16      0.00
    6    0    5      3.29      0.00
    7    0    5     -1.21      0.00
    8    0    5     -0.64      0.00
    9    0    5      1.43      0.00
   10    0    5     -1.75      0.00
   11    0    5      0.66      0.00
  -10    1    5      0.97      0.00
   -9    1    5     -0.65      0.00
   -8    1    5     -0.56      0.00
   -7    1    5     -0.44      0.00
   -6    1    5      0.77      0.00
   -5    1    5      0.13      0.00
   -4    1    5      2.99      0.00
   -3    1    5      1.84      0.00
   -2    1    5      2.58      0.00
   -1    1    5     -3.33      0.00
    0    1    5    -11.95      0.00
    1    1    5     10.66      0.00
    2    1    5     -3.45      0.00
    3    1    5     -4.07      0.00
    4    1    5      3.08      0.00
    5    1    5     -4.08      0.00
    6    1    5      5.42      0.00
    7    1    5     -0.58      0.00
    8    1    5      0.87      0.00
    9    1    5      1.23      0.00
   10    1    5     -1.21      0.00
   11    1    5      0.65      0.00
  -10    2    5      0.81      0.00
   -9    2    5     -1.06      0.00
   -8    2    5      0.34      0.00
   -7    2    5      0.54      0.00
   -6    2    5      1.56      0.00
   -5    2    5      1.67      0.00
   -4    2    5      2.00      0.00
   -3    2    5      0.77      0.00
   -2    2    5     -2.34      0.00
   -1    2    5     -4.86      0.00
    0    2    5     -8.19      0.00
    1    2    5      6.55      0.00
    2    2    5     -0.13      0.00
    3    2    5     -2.89      0.00
    4    2    5      2.26      0.00
    5    2    5     -2.64      0.00
    6    2    5      5.47      0.00
    7    2    5     -1.40      0.00
    8    2    5     -0.13      0.00
    9    2    5      0.27      0.00
   10    2    5     -1.17      0.00
   11    2    5      0.38      0.00
   12    2    5      0.07      0.00
  -10    3    5      1.01      0.00
   -9    3    5     -0.36      0.00
   -8    3    5      0.63      0.00
   -7    3    5     -0.01      0.00
   -6    3    5      0.73      0.00
   -5    3    5      1.39      0.00
   -4    3    5     -0.68      0.00
   -3    3    5     -0.67      0.00
   -2    3    5     -5.02      0.00
   -1    3    5     -0.95      0.00
    0    3    5     -0.60      0.00
    1    3    5      3.44      0.00
    2    3    5      4.56      0.00
    3    3    5     -2.92      0.00
    4    3    5      1.72      0.00
    5    3    5     -0.15      0.00
    6    3    5      3.57      0.00
    7    3    5     -2.47      0.00
    8    3    5     -1.56      0.00
    9    3    5      0.56      0.00
   10    3    5     -0.96      0.00
   11    3    5      0.39      0.00
   12    3    5      0.51      0.00
  -10    4    5      0.50      0.00
   -9    4    5     -0.03      0.00
   -8    4    5     -0.83      0.00
   -7    4    5     -1.00      0.00
   -6    4    5      0.44      0.00
   -5    4    5      0.90      0.00
   -4    4    5     -2.98      0.00
   -3    4    5     -1.02      0.00
   -2    4    5     -4.77      0.00
   -1    4    5      4.31      0.00
    0    4    5      2.59      0.00
    1    4    5     -2.36      0.00
    2    4    5      6.92      0.00
    3    4    5     -3.84      0.00
    4    4    5      2.36      0.00
    5    4    5      2.15      0.00
    6    4    5      1.59      0.00
    7    4    5     -1.27      0.00
    8    4    5     -0.83      0.00
    9    4    5      2.28      0.00
   10    4    5     -0.30      0.00
   11    4    5      0.43      0.00
   12    4    5      0.90      0.00
  -10    5    5     -0.18      0.00
   -9    5    5      0.41      0.00
   -8    5    5     -1.68      0.00
   -7    5    5     -0.03      0.00
   -6    5    5      1.50      0.00
   -5    5    5      0.26      0.00
   -4    5    5     -3.43      0.00
   -3    5    5      0.49      0.00
   -2    5    5     -2.42      0.00
   -1    5    5      7.20      0.00
    0    5    5      0.01      0.00
    1    5    5     -7.04      0.00
    2    5    5      7.78      0.00
    3    5    5     -4.89      0.00
    4    5    5      2.49      0.00
    5    5    5      1.90      0.00
    6    5    5     -0.31      0.00
    7    5    5      0.38      0.00
    8    5    5     -0.31      0.00
    9    5    5      2.57      0.00
   10    5    5     -0.15      0.00
   11    5    5     -0.31      0.00
   12    5    5      1.03      0.00
   -9    6    5      0.98      0.00
   -8    6    5     -1.56      0.00
   -7    6    5      0.92      0.00
   -6    6    5      1.20      0.00
   -5    6    5     -1.17      0.00
   -4    6    5     -1.79      0.00
   -3    6    5      2.40      0.00
   -2    6    5     -0.38      0.00
   -1    6    5      6.30      0.00
    0    6    5     -4.22      0.00
    1    6    5     -6.98      0.00
    2    6    5      7.49      0.00
    3    6    5     -5.24      0.00
    4    6    5      1.67      0.00
    5    6    5      0.11      0.00
    6    6    5     -1.73      0.00
    7    6    5      0.84      0.00
    8    6    5     -1.43      0.00
    9    6    5      1.25      0.00
   10    6    5     -0.50      0.00
   11    6    5     -1.42      0.00
   12    6    5      1.26      0.00
   -9    7    5      0.35      0.00
   -8    7    5     -1.59      0.00
   -7    7    5      0.46      0.00
   -6    7    5     -0.22      0.00
   -5    7    5     -1.89      0.00
   -4    7    5      0.42      0.00
   -3    7    5      1.60      0.00
   -2    7    5     -0.94      0.00
   -1    7    5      2.61      0.00
    0    7    5     -6.11      0.00
    1    7    5     -3.10      0.00
    2    7    5      6.32      0.00
    3    7    5     -3.57      0.00
    4    7    5      1.39      0.00
    5    7    5     -0.19      0.00
    6    7    5     -1.29      0.00
    7    7    5      1.47      0.00
    8    7    5     -2.24      0.00
    9    7    5      0.54      0.00
   10    7    5     -0.71      0.00
   11    7    5     -1.83      0.00
   12    7    5      1.58      0.00
   -9    8    5     -0.40      0.00
   -8    8    5     -0.75      0.00
   -7    8    5      0.46      0.00
   -6    8    5     -0.44      0.00
   -5    8    5     -0.82      0.00
   -4    8    5      1.81      0.00
   -3    8    5     -0.55      0.00
   -2    8    5     -0.95      0.00
   -1    8    5      0.86      0.00
    0    8    5     -3.61      0.00
    1    8    5      1.27      0.00
    2    8    5      4.42      0.00
    3    8    5     -1.23      0.00
    4    8    5      1.32      0.00
    5    8    5      0.73      0.00
    6    8    5      0.18      0.00
    7    8    5      2.23      0.00
    8    8    5     -2.05      0.00
    9    8    5      0.75      0.00
   10    8    5     -0.59      0.00
   11    8    5     -1.01      0.00
   12    8    5      1.76      0.00
   -8    9    5      0.49      0.00
   -7    9    5      0.61      0.00
   -6    9    5     -0.35      0.00
   -5    9    5      0.50      0.00
   -4    9    5      1.86      0.00
   -3    9    5     -1.35      0.00
   -2    9    5      0.78      0.00
   -1    9    5      1.04      0.00
    0    9    5     -0.74      0.00
    1    9    5      1.95      0.00
    2    9    5      1.45      0.00
    3    9    5     -0.40      0.00
    4    9    5      0.52      0.00
    5    9    5      0.51      0.00
    6    9    5      0.60      0.00
    7    9    5      1.53      0.00
    8    9    5     -1.93      0.00
    9    9    5      0.70      0.00
   10    9    5     -0.29      0.00
   11    9    5      0.29      0.00
   -8   10    5      0.68      0.00
   -7   10    5      0.09      0.00
   -6   10    5     -0.77      0.00
   -5   10    5      0.86      0.00
   -4   10    5      0.49      0.00
   -3   10    5     -1.71      0.00
   -2   10    5      1.02      0.00
   -1   10    5      0.08      0.00
    0   10    5     -0.50      0.00
    1   10    5      0.16      0.00
    2   10    5     -0.49      0.00
    3   10    5     -0.03      0.00
    4   10    5     -0.46      0.00
    5   10    5     -0.76      0.00
    6   10    5      0.38      0.00
    7   10    5      0.04      0.00
    8   10    5     -1.80      0.00
    9   10    5      0.20      0.00
   10   10    5      0.06      0.00
   11   10    5      0.81      0.00
   -7   11    5     -0.17      0.00
   -6   11    5     -0.80      0.00
   -5   11    5      0.58      0.00
   -4   11    5     -1.04      0.00
   -3   11    5     -1.73      0.00
   -2   11    5      0.60      0.00
   -1   11    5     -0.12      0.00
    0   11    5     -0.21      0.00
    1   11    5     -0.10      0.00
    2   11    5     -0.54      0.00
    3   11    5      0.79      0.00
    4   11    5     -1.41      0.00
    5   11    5     -0.93      0.00
    6   11    5      1.02      0.00
    7   11    5     -0.65      0.00
    8   11    5     -1.12      0.00
    9   11    5     -0.06      0.00
   10   11    5      0.49      0.00
   11   11    5      0.46      0.00
   -7   12    5     -0.41      0.00
   -6   12    5     -0.63      0.00
   -5   12    5      0.13      0.00
   -4   12    5     -1.06      0.00
   -3   12    5     -0.49      0.00
   -2   12    5      1.33      0.00
   -1   12    5      0.88      0.00
    0   12    5      0.27      0.00
    1   12    5      0.15      0.00
    2   12    5     -0.97      0.00
    3   12    5      1.49      0.00
    4   12    5     -2.20      0.00
    5   12    5      0.57      0.00
    6   12    5      1.49      0.00
    7   12    5     -1.03      0.00
    8   12    5     -0.21      0.00
    9   12    5     -0.01      0.00
   10   12    5      0.77      0.00
   11   12    5     -0.04      0.00
   -6   13    5     -0.25      0.00
   -5   13    5      0.27      0.00
   -4   13    5     -0.01      0.00
   -3   13    5      0.36      0.00
   -2   13    5      1.08      0.00
   -1   13    5      0.62      0.00
    0   13    5     -0.29      0.00
    1   13    5     -0.25      0.00
    2   13    5     -1.44      0.00
    3   13    5      2.41      0.00
    4   13    5     -2.30      0.00
    5   13    5      1.79      0.00
    6   13    5      0.59      0.00
    7   13    5     -1.32      0.00
    8   13    5      1.01      0.00
    9   13    5     -0.21      0.00
   10   13    5      0.64      0.00
   -5   14    5      0.81      0.00
   -4   14    5      0.20      0.00
   -3   14    5     -0.14      0.00
   -2   14    5     -0.08      0.00
   -1   14    5      0.58      0.00
    0   14    5     -0.19      0.00
    1   14    5      0.00      0.00
    2   14    5     -0.80      0.00
    3   14    5      2.90      0.00
    4   14    5     -2.05      0.00
    5   14    5      1.27      0.00
    6   14    5     -0.14      0.00
    7   14    5     -0.52      0.00
    8   14    5      2.29      0.00
    9   14    5     -1.09      0.00
   10   14    5      0.36      0.00
   -4   15    5     -0.56      0.00
   -3   15    5     -0.22      0.00
   -2   15    5     -0.20      0.00
   -1   15    5      1.56      0.00
    0   15    5     -0.14      0.00
    1   15    5      0.13      0.00
    2   15    5     -0.51      0.00
    3   15    5      2.05      0.00
    4   15    5     -1.77      0.00
    5   15    5     -0.20      0.00
    6   15    5      0.38      0.00
    7   15    5      0.32      0.00
    8   15    5      1.94      0.00
    9   15    5     -2.45      0.00
   -3   16    5      0.39      0.00
   -2   16    5     -0.37      0.00
   -1   16    5      1.04      0.00
    0   16    5     -1.31      0.00
    1   16    5      0.21      0.00
    2   16    5     -0.60      0.00
    3   16    5      1.17      0.00
    4   16    5     -1.27      0.00
    5   16    5     -1.39      0.00
    6   16    5      0.99      0.00
    7   16    5      0.08      0.00
    8   16    5      0.39      0.00
    9   16    5     -2.69      0.00
   -2   17    5     -1.22      0.00
   -1   17    5     -0.24      0.00
    0   17    5     -0.95      0.00
    1   17    5      1.47      0.00
    2   17    5     -0.52      0.00
    3   17    5      0.82      0.00
    4   17    5     -0.93      0.00
    5   17    5     -1.57      0.00
    6   17    5      1.46      0.00
    7   17    5      0.25      0.00
    8   17    5      0.04      0.00
   -1   18    5     -0.09      0.00
    0   18    5      1.02      0.00
    1   18    5      1.67      0.00
    2   18    5     -1.31      0.00
    3   18    5      0.27      0.00
    4   18    5     -0.73      0.00
    5   18    5     -0.67      0.00
    6   18    5      1.77      0.00
    7   18    5      0.82      0.00
    2   19    5     -1.72      0.00
    3   19    5      0.32      0.00
    4   19    5     -0.22      0.00
    5   19    5      0.15      0.00
   -2  -18    6      1.73      0.00
   -5  -17    6     -1.28      0.00
   -4  -17    6      2.72      0.00
   -3  -17    6     -1.46      0.00
   -2  -17    6      1.86      0.00
   -1  -17    6      0.48      0.00
    0  -17    6     -0.18      0.00
    1  -17    6      0.57      0.00
   -6  -16    6     -0.81      0.00
   -5  -16    6     -0.10      0.00
   -3  -16    6     -1.07      0.00
   -2  -16    6      0.90      0.00
   -1  -16    6      0.13      0.00
    0  -16    6     -0.99      0.00
    1  -16    6      0.90      0.00
    2  -16    6     -0.69      0.00
    3  -16    6     -0.26      0.00
   -7  -15    6      0.19      0.00
   -6  -15    6     -1.51      0.00
   -5  -15    6      0.38      0.00
   -4  -15    6      1.12      0.00
   -3  -15    6     -1.21      0.00
   -2  -15    6     -0.23      0.00
   -1  -15    6     -0.59      0.00
    0  -15    6     -1.53      0.00
    1  -15    6      1.48      0.00
    2  -15    6     -1.93      0.00
    3  -15    6     -0.07      0.00
    4  -15    6     -1.18      0.00
   -8  -14    6      0.74      0.00
   -7  -14    6     -0.02      0.00
   -6  -14    6     -2.04      0.00
   -5  -14    6      0.12      0.00
   -4  -14    6      0.11      0.00
   -3  -14    6     -0.80      0.00
   -2  -14    6     -0.03      0.00
   -1  -14    6     -1.03      0.00
    0  -14    6     -0.53      0.00
    1  -14    6      2.39      0.00
    2  -14    6     -2.08      0.00
    3  -14    6      0.96      0.00
    4  -14    6     -0.24      0.00
    5  -14    6      1.60      0.00
   -9  -13    6     -0.57      0.00
   -8  -13    6      1.10      0.00
   -7  -13    6     -0.07      0.00
   -6  -13    6     -2.03      0.00
   -5  -13    6      0.32      0.00
   -4  -13    6      0.68      0.00
   -3  -13    6      0.44      0.00
   -2  -13    6      0.83      0.00
   -1  -13    6     -1.27      0.00
    0  -13    6      0.98      0.00
    1  -13    6      2.33      0.00
    2  -13    6     -1.80      0.00
    3  -13    6      1.36      0.00
    4  -13    6      0.19      0.00
    5  -13    6      1.37      0.00
    6  -13    6     -0.46      0.00
   -9  -12    6      0.51      0.00
   -8  -12    6      1.40      0.00
   -7  -12    6      0.32      0.00
   -6  -12    6     -1.65      0.00
   -5  -12    6      0.52      0.00
   -4  -12    6      0.69      0.00
   -3  -12    6      0.33      0.00
   -2  -12    6      0.20      0.00
   -1  -12    6     -1.85      0.00
    0  -12    6      1.44      0.00
    1  -12    6      1.24      0.00
    2  -12    6     -1.40      0.00
    3  -12    6      1.05      0.00
    4  -12    6     -0.34      0.00
    5  -12    6      0.46      0.00
    6  -12    6     -1.08      0.00
    7  -12    6     -0.86      0.00
   -9  -11    6      1.48      0.00
   -8  -11    6      1.20      0.00
   -7  -11    6      0.48      0.00
   -6  -11    6     -1.87      0.00
   -5  -11    6     -0.40      0.00
   -4  -11    6     -0.22      0.00
   -3  -11    6     -0.14      0.00
   -2  -11    6      0.12      0.00
   -1  -11    6     -1.28      0.00
    0  -11    6      1.85      0.00
    1  -11    6      0.57      0.00
    2  -11    6     -0.50      0.00
    3  -11    6      0.80      0.00
    4  -11    6     -1.04      0.00
    5  -11    6      0.32      0.00
    6  -11    6     -0.87      0.00
    7  -11    6     -0.50      0.00
  -10  -10    6      0.93      0.00
   -9  -10    6      0.90      0.00
   -8  -10    6      0.20      0.00
   -7  -10    6     -0.40      0.00
   -6  -10    6     -2.12      0.00
   -5  -10    6     -0.69      0.00
   -4  -10    6      0.76      0.00
   -3  -10    6      1.10      0.00
   -2  -10    6      1.74      0.00
   -1  -10    6     -0.89      0.00
    0  -10    6      1.82      0.00
    1  -10    6     -0.76      0.00
    2  -10    6     -0.16      0.00
    3  -10    6      0.13      0.00
    4  -10    6     -1.63      0.00
    5  -10    6      0.90      0.00
    6  -10    6     -0.16      0.00
    7  -10    6     -0.21      0.00
    8  -10    6      0.38      0.00
  -10   -9    6     -0.02      0.00
   -9   -9    6     -0.20      0.00
   -8   -9    6     -0.61      0.00
   -7   -9    6     -0.83      0.00
   -6   -9    6     -0.88      0.00
   -5   -9    6      0.27      0.00
   -4   -9    6      1.93      0.00
   -3   -9    6      1.12      0.00
   -2   -9    6      1.76      0.00
   -1   -9    6     -3.07      0.00
    0   -9    6      1.32      0.00
    1   -9    6     -2.54      0.00
    2   -9    6      0.49      0.00
    3   -9    6      0.01      0.00
    4   -9    6     -1.24      0.00
    5   -9    6      1.82      0.00
    6   -9    6      0.19      0.00
    7   -9    6     -0.48      0.00
    8   -9    6      0.43      0.00
  -10   -8    6     -0.37      0.00
   -9   -8    6      0.08      0.00
   -8   -8    6     -0.40      0.00
   -7   -8    6      0.47      0.00
   -6   -8    6      0.36      0.00
   -5   -8    6      0.34      0.00
   -4   -8    6      0.77      0.00
   -3   -8    6     -0.35      0.00
   -2   -8    6      1.07      0.00
   -1   -8    6     -4.80      0.00
    0   -8    6      2.66      0.00
    1   -8    6     -2.47      0.00
    2   -8    6      2.30      0.00
    3   -8    6      0.85      0.00
    4   -8    6     -0.42      0.00
    5   -8    6      2.27      0.00
    6   -8    6     -0.52      0.00
    7   -8    6     -0.95      0.00
    8   -8    6      0.30      0.00
    9   -8    6      0.56      0.00
  -10   -7    6     -0.14      0.00
   -9   -7    6      0.57      0.00
   -8   -7    6     -0.65      0.00
   -7   -7    6      1.89      0.00
   -6   -7    6     -0.49      0.00
   -5   -7    6     -0.09      0.00
   -4   -7    6     -0.36      0.00
   -3   -7    6     -0.36      0.00
   -2   -7    6      1.64      0.00
   -1   -7    6     -5.25      0.00
    0   -7    6      4.05      0.00
    1   -7    6     -2.24      0.00
    2   -7    6      2.09      0.00
    3   -7    6      0.52      0.00
    4   -7    6     -0.98      0.00
    5   -7    6      1.73      0.00
    6   -7    6     -1.85      0.00
    7   -7    6     -0.68      0.00
    8   -7    6      0.29      0.00
    9   -7    6      0.35      0.00
  -10   -6    6     -0.52      0.00
   -9   -6    6     -0.02      0.00
   -8   -6    6     -1.49      0.00
   -7   -6    6      2.37      0.00
   -6   -6    6     -2.32      0.00
   -5   -6    6      0.24      0.00
   -4   -6    6     -0.86      0.00
   -3   -6    6     -0.62      0.00
   -2   -6    6      1.78      0.00
   -1   -6    6     -7.14      0.00
    0   -6    6      4.16      0.00
    1   -6    6     -2.64      0.00
    2   -6    6      0.31      0.00
    3   -6    6      0.34      0.00
    4   -6    6     -1.52      0.00
    5   -6    6      1.47      0.00
    6   -6    6     -2.49      0.00
    7   -6    6      0.22      0.00
    8   -6    6      0.17      0.00
    9   -6    6      0.28      0.00
   10   -6    6     -0.07      0.00
  -11   -5    6     -0.07      0.00
  -10   -5    6     -0.32      0.00
   -9   -5    6     -0.02      0.00
   -8   -5    6     -1.09      0.00
   -7   -5    6      2.40      0.00
   -6   -5    6     -3.02      0.00
   -5   -5    6      0.75      0.00
   -4   -5    6     -1.42      0.00
   -3   -5    6     -1.07      0.00
   -2   -5    6      2.99      0.00
   -1   -5    6     -8.96      0.00
    0   -5    6      6.77      0.00
    1   -5    6     -1.53      0.00
    2   -5    6      0.68      0.00
    3   -5    6      1.91      0.00
    4   -5    6     -1.10      0.00
    5   -5    6      1.64      0.00
    6   -5    6     -2.30      0.00
    7   -5    6      0.72      0.00
    8   -5    6     -0.20      0.00
    9   -5    6      0.13      0.00
   10   -5    6      0.30      0.00
  -11   -4    6      1.05      0.00
  -10   -4    6      0.66      0.00
   -9   -4    6      0.58      0.00
   -8   -4    6      0.00      0.00
   -7   -4    6      1.94      0.00
   -6   -4    6     -2.08      0.00
   -5   -4    6      1.43      0.00
   -4   -4    6     -0.54      0.00
   -3   -4    6      0.61      0.00
   -2   -4    6      4.86      0.00
   -1   -4    6    -10.55      0.00
    0   -4    6     11.06      0.00
    1   -4    6     -1.67      0.00
    2   -4    6      1.09      0.00
    3   -4    6      1.42      0.00
    4   -4    6     -2.13      0.00
    5   -4    6      1.29      0.00
    6   -4    6     -1.85      0.00
    7   -4    6      0.89      0.00
    8   -4    6     -0.15      0.00
    9   -4    6      0.43      0.00
   10   -4    6      0.66      0.00
  -11   -3    6      1.88      0.00
  -10   -3    6      0.23      0.00
   -9   -3    6      0.31      0.00
   -8   -3    6      0.29      0.00
   -7   -3    6      0.95      0.00
   -6   -3    6     -0.77      0.00
   -5   -3    6      1.88      0.00
   -4   -3    6      0.38      0.00
   -3   -3    6      1.43      0.00
   -2   -3    6      2.77      0.00
   -1   -3    6    -12.31      0.00
    0   -3    6     13.57      0.00
    1   -3    6     -5.13      0.00
    2   -3    6     -0.33      0.00
    3   -3    6     -1.55      0.00
    4   -3    6     -3.51      0.00
    5   -3    6      1.59      0.00
    6   -3    6     -1.53      0.00
    7   -3    6      0.76      0.00
    8   -3    6     -0.49      0.00
    9   -3    6      0.41      0.00
   10   -3    6      0.37      0.00
   11   -3    6     -0.20      0.00
  -10   -2    6     -1.05      0.00
   -9   -2    6      0.14      0.00
   -8   -2    6      0.10      0.00
   -7   -2    6     -0.11      0.00
   -6   -2    6     -0.27      0.00
   -5   -2    6      1.64      0.00
   -4   -2    6     -0.54      0.00
   -3   -2    6      0.21      0.00
   -2   -2    6     -0.69      0.00
   -1   -2    6     -9.90      0.00
    0   -2    6     14.36      0.00
    1   -2    6     -8.35      0.00
    2   -2    6     -0.04      0.00
    3   -2    6     -2.20      0.00
    4   -2    6     -1.79      0.00
    5   -2    6      3.42      0.00
    6   -2    6     -1.41      0.00
    7   -2    6      0.61      0.00
    8   -2    6     -1.39      0.00
    9   -2    6      0.08      0.00
   10   -2    6     -0.22      0.00
   11   -2    6     -0.23      0.00
  -10   -1    6     -1.39      0.00
   -9   -1    6      0.54      0.00
   -8   -1    6     -0.34      0.00
   -7   -1    6     -0.67      0.00
   -6   -1    6      0.28      0.00
   -5   -1    6      1.77      0.00
   -4   -1    6     -1.72      0.00
   -3   -1    6     -0.22      0.00
   -2   -1    6     -1.22      0.00
   -1   -1    6     -4.70      0.00
    0   -1    6     11.51      0.00
    1   -1    6     -9.76      0.00
    2   -1    6      3.06      0.00
    3   -1    6     -0.88      0.00
    4   -1    6      1.45      0.00
    5   -1    6      4.64      0.00
    6   -1    6     -0.97      0.00
    7   -1    6      1.23      0.00
    8   -1    6     -1.33      0.00
    9   -1    6      0.91      0.00
   10   -1    6      0.33      0.00
   11   -1    6      0.24      0.00
  -10    0    6     -1.28      0.00
   -9    0    6      0.61      0.00
   -8    0    6     -0.69      0.00
   -7    0    6     -0.18      0.00
   -6    0    6      1.21      0.00
   -5    0    6      1.69      0.00
   -4    0    6     -2.94      0.00
   -3    0    6     -0.32      0.00
   -2    0    6     -1.09      0.00
   -1    0    6     -2.24      0.00
    0    0    6      5.61      0.00
    1    0    6     -8.98      0.00
    2    0    6      6.87      0.00
    3    0    6     -1.90      0.00
    4    0    6      3.13      0.00
    5    0    6      3.31      0.00
    6    0    6     -0.86      0.00
    7    0    6      1.04      0.00
    8    0    6     -1.18      0.00
    9    0    6      1.78      0.00
   10    0    6      0.82      0.00
   11    0    6      0.33      0.00
  -10    1    6     -1.02      0.00
   -9    1    6      0.87      0.00
   -8    1    6     -0.61      0.00
   -7    1    6      0.45      0.00
   -6    1    6      0.76      0.00
   -5    1    6      0.08      0.00
   -4    1    6     -4.43      0.00
   -3    1    6     -0.50      0.00
   -2    1    6     -0.73      0.00
   -1    1    6     -0.56      0.00
    0    1    6      2.18      0.00
    1    1    6     -5.49      0.00
    2    1    6      9.87      0.00
    3    1    6     -5.31      0.00
    4    1    6      4.23      0.00
    5    1    6      0.46      0.00
    6    1    6     -1.84      0.00
    7    1    6     -0.61      0.00
    8    1    6     -1.79      0.00
    9    1    6      1.67      0.00
   10    1    6     -0.02      0.00
   11    1    6     -0.24      0.00
  -10    2    6     -0.68      0.00
   -9    2    6      1.06      0.00
   -8    2    6     -1.34      0.00
   -7    2    6      0.28      0.00
   -6    2    6     -0.88      0.00
   -5    2    6     -1.14      0.00
   -4    2    6     -4.31      0.00
   -3    2    6      0.71      0.00
   -2    2    6      1.10      0.00
   -1    2    6      1.93      0.00
    0    2    6      0.63      0.00
    1    2    6     -2.59      0.00
    2    2    6     10.80      0.00
    3    2    6     -8.20      0.00
    4    2    6      6.05      0.00
    5    2    6     -1.87      0.00
    6    2    6     -2.26      0.00
    7    2    6     -0.44      0.00
    8    2    6     -1.44      0.00
    9    2    6      1.95      0.00
   10    2    6     -1.02      0.00
   11    2    6     -0.21      0.00
   12    2    6      0.53      0.00
  -10    3    6     -0.81      0.00
   -9    3    6      0.54      0.00
   -8    3    6     -2.44      0.00
   -7    3    6      0.87      0.00
   -6    3    6     -1.37      0.00
   -5    3    6     -0.27      0.00
   -4    3    6     -2.36      0.00
   -3    3    6      2.41      0.00
   -2    3    6      2.60      0.00
   -1    3    6      1.79      0.00
    0    3    6     -2.43      0.00
    1    3    6     -2.08      0.00
    2    3    6      9.82      0.00
    3    3    6     -9.64      0.00
    4    3    6      6.75      0.00
    5    3    6     -3.34      0.00
    6    3    6     -1.22      0.00
    7    3    6      1.77      0.00
    8    3    6     -0.99      0.00
    9    3    6      2.40      0.00
   10    3    6     -1.61      0.00
   11    3    6      0.29      0.00
   12    3    6      0.22      0.00
  -10    4    6     -0.63      0.00
   -9    4    6      0.50      0.00
   -8    4    6     -2.08      0.00
   -7    4    6      2.26      0.00
   -6    4    6     -1.12      0.00
   -5    4    6      1.06      0.00
   -4    4    6     -0.29      0.00
   -3    4    6      2.91      0.00
   -2    4    6      2.39      0.00
   -1    4    6     -1.34      0.00
    0    4    6     -4.04      0.00
    1    4    6     -1.64      0.00
    2    4    6      8.59      0.00
    3    4    6    -10.10      0.00
    4    4    6      5.32      0.00
    5    4    6     -4.09      0.00
    6    4    6     -0.18      0.00
    7    4    6      2.40      0.00
    8    4    6     -2.43      0.00
    9    4    6      2.00      0.00
   10    4    6     -2.11      0.00
   11    4    6      0.41      0.00
   12    4    6     -0.08      0.00
   -9    5    6      0.66      0.00
   -8    5    6     -1.45      0.00
   -7    5    6      1.84      0.00
   -6    5    6     -1.52      0.00
   -5    5    6      1.71      0.00
   -4    5    6      0.54      0.00
   -3    5    6      1.22      0.00
   -2    5    6      0.38      0.00
   -1    5    6     -4.47      0.00
    0    5    6     -1.31      0.00
    1    5    6     -1.00      0.00
    2    5    6      8.01      0.00
    3    5    6     -9.23      0.00
    4    5    6      3.95      0.00
    5    5    6     -2.96      0.00
    6    5    6      0.58      0.00
    7    5    6      1.42      0.00
    8    5    6     -3.82      0.00
    9    5    6      1.69      0.00
   10    5    6     -2.16      0.00
   11    5    6      0.45      0.00
   12    5    6      0.23      0.00
   -9    6    6      0.09      0.00
   -8    6    6     -1.52      0.00
   -7    6    6      0.37      0.00
   -6    6    6     -1.06      0.00
   -5    6    6      2.33      0.00
   -4    6    6     -0.51      0.00
   -3    6    6     -1.52      0.00
   -2    6    6     -1.52      0.00
   -1    6    6     -4.39      0.00
    0    6    6      3.65      0.00
    1    6    6     -1.87      0.00
    2    6    6      7.99      0.00
    3    6    6     -7.18      0.00
    4    6    6      3.73      0.00
    5    6    6     -0.14      0.00
    6    6    6      1.24      0.00
    7    6    6      1.07      0.00
    8    6    6     -3.39      0.00
    9    6    6      2.02      0.00
   10    6    6     -1.48      0.00
   11    6    6      0.82      0.00
   12    6    6      0.62      0.00
   -9    7    6      0.09      0.00
   -8    7    6     -0.93      0.00
   -7    7    6      0.27      0.00
   -6    7    6      0.50      0.00
   -5    7    6      2.67      0.00
   -4    7    6     -2.31      0.00
   -3    7    6     -1.73      0.00
   -2    7    6     -0.67      0.00
   -1    7    6     -0.89      0.00
    0    7    6      6.28      0.00
    1    7    6     -4.36      0.00
    2    7    6      7.73      0.00
    3    7    6     -5.56      0.00
    4    7    6      3.04      0.00
    5    7    6      1.74      0.00
    6    7    6      0.50      0.00
    7    7    6      1.01      0.00
    8    7    6     -2.60      0.00
    9    7    6      2.32      0.00
   10    7    6     -0.42      0.00
   11    7    6      1.13      0.00
   12    7    6      0.50      0.00
   -8    8    6     -0.32      0.00
   -7    8    6      0.40      0.00
   -6    8    6      0.87      0.00
   -5    8    6      1.92      0.00
   -4    8    6     -3.18      0.00
   -3    8    6      0.44      0.00
   -2    8    6      0.48      0.00
   -1    8    6      1.29      0.00
    0    8    6      4.04      0.00
    1    8    6     -6.42      0.00
    2    8    6      7.11      0.00
    3    8    6     -5.04      0.00
    4    8    6      1.41      0.00
    5    8    6      1.42      0.00
    6    8    6     -1.52      0.00
    7    8    6      0.46      0.00
    8    8    6     -2.48      0.00
    9    8    6      2.19      0.00
   10    8    6      0.11      0.00
   11    8    6      0.59      0.00
   -8    9    6     -0.59      0.00
   -7    9    6     -0.18      0.00
   -6    9    6      0.24      0.00
   -5    9    6      0.74      0.00
   -4    9    6     -3.01      0.00
   -3    9    6      1.19      0.00
   -2    9    6     -0.66      0.00
   -1    9    6      0.71      0.00
    0    9    6      0.68      0.00
    1    9    6     -5.51      0.00
    2    9    6      6.78      0.00
    3    9    6     -4.88      0.00
    4    9    6      0.39      0.00
    5    9    6      0.58      0.00
    6    9    6     -2.34      0.00
    7    9    6      0.42      0.00
    8    9    6     -2.16      0.00
    9    9    6      1.87      0.00
   10    9    6     -0.37      0.00
   11    9    6     -0.63      0.00
   -7   10    6     -0.41      0.00
   -6   10    6      0.27      0.00
   -5   10    6     -0.02      0.00
   -4   10    6     -1.93      0.00
   -3   10    6      0.68      0.00
   -2   10    6     -0.94      0.00
   -1   10    6      0.97      0.00
    0   10    6      0.00      0.00
    1   10    6     -2.85      0.00
    2   10    6      6.04      0.00
    3   10    6     -4.66      0.00
    4   10    6      0.95      0.00
    5   10    6      0.79      0.00
    6   10    6     -1.22      0.00
    7   10    6      1.16      0.00
    8   10    6     -1.30      0.00
    9   10    6      1.58      0.00
   10   10    6     -1.11      0.00
   11   10    6     -1.15      0.00
   -7   11    6     -0.32      0.00
   -6   11    6      0.73      0.00
   -5   11    6     -0.15      0.00
   -4   11    6     -0.12      0.00
   -3   11    6      0.76      0.00
   -2   11    6      0.53      0.00
   -1   11    6      1.59      0.00
    0   11    6     -0.26      0.00
    1   11    6     -1.53      0.00
    2   11    6      4.55      0.00
    3   11    6     -3.92      0.00
    4   11    6      2.09      0.00
    5   11    6      0.97      0.00
    6   11    6     -0.40      0.00
    7   11    6      1.59      0.00
    8   11    6     -0.81      0.00
    9   11    6      1.17      0.00
   10   11    6     -1.24      0.00
   11   11    6     -0.48      0.00
   -6   12    6      1.00      0.00
   -5   12    6      0.16      0.00
   -4   12    6      0.70      0.00
   -3   12    6      0.26      0.00
   -2   12    6      0.57      0.00
   -1   12    6      0.55      0.00
    0   12    6     -1.33      0.00
    1   12    6     -0.84      0.00
    2   12    6      3.34      0.00
    3   12    6     -2.68      0.00
    4   12    6      1.96      0.00
    5   12    6      0.01      0.00
    6   12    6     -0.51      0.00
    7   12    6      1.61      0.00
    8   12    6     -1.04      0.00
    9   12    6      0.49      0.00
   10   12    6     -0.77      0.00
   11   12    6      0.23      0.00
   -6   13    6      0.71      0.00
   -5   13    6      0.11      0.00
   -4   13    6     -0.37      0.00
   -3   13    6     -0.85      0.00
   -2   13    6     -0.12      0.00
   -1   13    6     -0.07      0.00
    0   13    6     -1.27      0.00
    1   13    6      0.20      0.00
    2   13    6      1.99      0.00
    3   13    6     -1.88      0.00
    4   13    6      0.57      0.00
    5   13    6     -0.81      0.00
    6   13    6      0.10      0.00
    7   13    6      1.34      0.00
    8   13    6     -1.66      0.00
    9   13    6     -0.18      0.00
   10   13    6     -0.02      0.00
   -5   14    6     -0.18      0.00
   -4   14    6     -1.30      0.00
   -3   14    6     -0.61      0.00
   -2   14    6      0.38      0.00
   -1   14    6      0.18      0.00
    0   14    6     -0.74      0.00
    1   14    6      0.09      0.00
    2   14    6      0.29      0.00
    3   14    6     -1.07      0.00
    4   14    6     -0.22      0.00
    5   14    6     -0.58      0.00
    6   14    6      1.07      0.00
    7   14    6     -0.08      0.00
    8   14    6     -2.06      0.00
    9   14    6     -0.25      0.00
   10   14    6      0.71      0.00
   -4   15    6     -0.83      0.00
   -3   15    6      0.28      0.00
   -2   15    6      0.58      0.00
   -1   15    6     -0.19      0.00
    0   15    6     -0.43      0.00
    1   15    6     -0.42      0.00
    2   15    6      0.07      0.00
    3   15    6      0.47      0.00
    4   15    6     -0.19      0.00
    5   15    6     -0.40      0.00
    6   15    6      1.15      0.00
    7   15    6     -1.47      0.00
    8   15    6     -0.95      0.00
    9   15    6      0.56      0.00
   -3   16    6      0.23      0.00
   -2   16    6      0.00      0.00
   -1   16    6      0.02      0.00
    0   16    6      0.46      0.00
    1   16    6     -0.24      0.00
    2   16    6      0.73      0.00
    3   16    6      1.16      0.00
    4   16    6     -0.57      0.00
    5   16    6     -0.59      0.00
    6   16    6      1.05      0.00
    7   16    6     -0.85      0.00
    8   16    6      1.01      0.00
    9   16    6      0.96      0.00
   -2   17    6     -0.04      0.00
   -1   17    6      1.02      0.00
    0   17    6      0.49      0.00
    1   17    6     -0.65      0.00
    2   17    6      0.41      0.00
    3   17    6      0.51      0.00
    4   17    6     -0.99      0.00
    5   17    6     -0.55      0.00
    6   17    6      0.92      0.00
    7   17    6      0.29      0.00
    8   17    6      1.07      0.00
    0   18    6     -0.70      0.00
    1   18    6     -0.94      0.00
    2   18    6      0.38      0.00
    3   18    6      0.20      0.00
    4   18    6     -0.68      0.00
    5   18    6     -0.55      0.00
    6   18    6      0.25      0.00
    2   19    6      1.03      0.00
    3   19    6      0.05      0.00
    4   19    6     -0.33      0.00
    5   19    6     -0.64      0.00
   -4  -17    7      0.42      0.00
   -3  -17    7     -1.05      0.00
   -2  -17    7     -0.76      0.00
   -1  -17    7      0.14      0.00
    0  -17    7      0.38      0.00
   -6  -16    7      0.78      0.00
   -5  -16    7     -0.02      0.00
   -4  -16    7     -0.21      0.00
   -3  -16    7     -0.43      0.00
   -2  -16    7     -0.82      0.00
   -1  -16    7      1.52      0.00
    0  -16    7      0.95      0.00
    1  -16    7      0.24      0.00
    2  -16    7     -0.68      0.00
   -7  -15    7     -0.65      0.00
   -6  -15    7      0.52      0.00
   -5  -15    7     -0.49      0.00
   -4  -15    7      0.28      0.00
   -3  -15    7      0.65      0.00
   -2  -15    7     -0.55      0.00
   -1  -15    7      2.05      0.00
    0  -15    7      1.08      0.00
    1  -15    7     -0.32      0.00
    2  -15    7     -0.34      0.00
    3  -15    7      1.31      0.00
    4  -15    7     -0.37      0.00
   -7  -14    7     -0.77      0.00
   -6  -14    7      0.57      0.00
   -5  -14    7     -0.20      0.00
   -4  -14    7      1.64      0.00
   -3  -14    7      0.80      0.00
   -2  -14    7     -0.56      0.00
   -1  -14    7      1.43      0.00
    0  -14    7      0.56      0.00
    1  -14    7     -0.76      0.00
    2  -14    7     -0.83      0.00
    3  -14    7      0.43      0.00
    4  -14    7     -1.28      0.00
    5  -14    7     -0.66      0.00
   -8  -13    7     -0.31      0.00
   -7  -13    7     -0.84      0.00
   -6  -13    7      1.00      0.00
   -5  -13    7      0.01      0.00
   -4  -13    7      1.57      0.00
   -3  -13    7     -0.56      0.00
   -2  -13    7     -0.95      0.00
   -1  -13    7      0.39      0.00
    0  -13    7     -0.22      0.00
    1  -13    7     -0.36      0.00
    2  -13    7     -1.69      0.00
    3  -13    7     -0.15      0.00
    4  -13    7     -1.33      0.00
    5  -13    7     -0.28      0.00
    6  -13    7     -0.05      0.00
   -9  -12    7     -0.35      0.00
   -8  -12    7     -0.65      0.00
   -7  -12    7     -0.94      0.00
   -6  -12    7      0.89      0.00
   -5  -12    7     -0.44      0.00
   -4  -12    7      0.47      0.00
   -3  -12    7     -0.81      0.00
   -2  -12    7     -0.34      0.00
   -1  -12    7      0.22      0.00
    0  -12    7     -0.52      0.00
    1  -12    7      0.82      0.00
    2  -12    7     -2.35      0.00
    3  -12    7      0.08      0.00
    4  -12    7     -0.52      0.00
    5  -12    7      0.88      0.00
    6  -12    7      0.33      0.00
   -9  -11    7     -1.55      0.00
   -8  -11    7     -0.60      0.00
   -7  -11    7     -0.81      0.00
   -6  -11    7      0.76      0.00
   -5  -11    7     -0.07      0.00
   -4  -11    7      0.35      0.00
   -3  -11    7      0.76      0.00
   -2  -11    7      0.13      0.00
   -1  -11    7     -0.17      0.00
    0  -11    7     -1.06      0.00
    1  -11    7      1.27      0.00
    2  -11    7     -2.85      0.00
    3  -11    7      0.27      0.00
    4  -11    7      0.17      0.00
    5  -11    7      1.47      0.00
    6  -11    7     -0.28      0.00
    7  -11    7      0.33      0.00
   -9  -10    7     -1.16      0.00
   -8  -10    7      0.45      0.00
   -7  -10    7      0.18      0.00
   -6  -10    7      1.10      0.00
   -5  -10    7      0.37      0.00
   -4  -10    7     -0.41      0.00
   -3  -10    7      0.95      0.00
   -2  -10    7     -1.45      0.00
   -1  -10    7     -1.17      0.00
    0  -10    7     -1.31      0.00
    1  -10    7      1.45      0.00
    2  -10    7     -1.96      0.00
    3  -10    7      0.67      0.00
    4  -10    7      0.80      0.00
    5  -10    7      1.11      0.00
    6  -10    7     -1.10      0.00
    7  -10    7      0.19      0.00
    8  -10    7      0.31      0.00
  -10   -9    7      0.29      0.00
   -9   -9    7      0.10      0.00
   -8   -9    7      1.41      0.00
   -7   -9    7      0.69      0.00
   -6   -9    7      0.35      0.00
   -5   -9    7     -0.66      0.00
   -4   -9    7     -2.02      0.00
   -3   -9    7      0.59      0.00
   -2   -9    7     -2.25      0.00
   -1   -9    7     -0.57      0.00
    0   -9    7      0.03      0.00
    1   -9    7      2.13      0.00
    2   -9    7     -0.18      0.00
    3   -9    7      0.60      0.00
    4   -9    7      0.77      0.00
    5   -9    7     -0.05      0.00
    6   -9    7     -1.16      0.00
    7   -9    7      0.20      0.00
    8   -9    7      0.37      0.00
  -10   -8    7      0.77      0.00
   -9   -8    7     -0.27      0.00
   -8   -8    7      0.85      0.00
   -7   -8    7     -0.31      0.00
   -6   -8    7     -1.09      0.00
   -5   -8    7     -1.09      0.00
   -4   -8    7     -1.72      0.00
   -3   -8    7      1.77      0.00
   -2   -8    7     -1.32      0.00
   -1   -8    7      0.35      0.00
    0   -8    7      1.09      0.00
    1   -8    7      1.42      0.00
    2   -8    7     -0.08      0.00
    3   -8    7     -0.74      0.00
    4   -8    7     -0.25      0.00
    5   -8    7     -0.86      0.00
    6   -8    7     -0.13      0.00
    7   -8    7      0.42      0.00
    8   -8    7      0.35      0.00
    9   -8    7      0.13      0.00
  -10   -7    7      0.18      0.00
   -9   -7    7     -1.37      0.00
   -8   -7    7      0.36      0.00
   -7   -7    7     -1.00      0.00
   -6   -7    7     -0.99      0.00
   -5   -7    7      0.02      0.00
   -4   -7    7     -0.67      0.00
   -3   -7    7      2.13      0.00
   -2   -7    7     -1.24      0.00
   -1   -7    7     -0.12      0.00
    0   -7    7      1.52      0.00
    1   -7    7     -0.06      0.00
    2   -7    7     -0.26      0.00
    3   -7    7     -1.07      0.00
    4   -7    7     -0.62      0.00
    5   -7    7     -0.11      0.00
    6   -7    7      0.83      0.00
    7   -7    7      0.17      0.00
    8   -7    7     -0.09      0.00
    9   -7    7      0.99      0.00
  -10   -6    7      0.48      0.00
   -9   -6    7     -0.78      0.00
   -8   -6    7      0.98      0.00
   -7   -6    7     -0.64      0.00
   -6   -6    7      0.31      0.00
   -5   -6    7      0.48      0.00
   -4   -6    7     -0.61      0.00
   -3   -6    7      1.41      0.00
   -2   -6    7     -1.04      0.00
   -1   -6    7      0.27      0.00
    0   -6    7      2.83      0.00
    1   -6    7     -0.42      0.00
    2   -6    7      0.97      0.00
    3   -6    7     -0.03      0.00
    4   -6    7     -0.28      0.00
    5   -6    7      1.18      0.00
    6   -6    7      0.60      0.00
    7   -6    7     -0.42      0.00
    8   -6    7     -0.42      0.00
    9   -6    7      1.43      0.00
   10   -6    7     -1.63      0.00
  -10   -5    7      1.18      0.00
   -9   -5    7     -0.17      0.00
   -8   -5    7      0.59      0.00
   -7   -5    7     -0.67      0.00
   -6   -5    7      1.18      0.00
   -5   -5    7     -0.37      0.00
   -4   -5    7     -0.32      0.00
   -3   -5    7      0.94      0.00
   -2   -5    7     -0.46      0.00
   -1   -5    7      0.99      0.00
    0   -5    7      2.27      0.00
    1   -5    7     -1.28      0.00
    2   -5    7      1.18      0.00
    3   -5    7     -0.49      0.00
    4   -5    7     -0.27      0.00
    5   -5    7      1.58      0.00
    6   -5    7     -0.08      0.00
    7   -5    7     -0.48      0.00
    8   -5    7      0.22      0.00
    9   -5    7      1.29      0.00
   10   -5    7     -1.77      0.00
  -10   -4    7      0.35      0.00
   -9   -4    7     -1.05      0.00
   -8   -4    7     -0.87      0.00
   -7   -4    7     -1.04      0.00
   -6   -4    7      1.30      0.00
   -5   -4    7     -1.88      0.00
   -4   -4    7     -0.17      0.00
   -3   -4    7     -0.60      0.00
   -2   -4    7     -0.92      0.00
   -1   -4    7      0.46      0.00
    0   -4    7     -1.04      0.00
    1   -4    7     -1.59      0.00
    2   -4    7      0.64      0.00
    3   -4    7     -1.32      0.00
    4   -4    7      0.76      0.00
    5   -4    7      1.07      0.00
    6   -4    7     -0.60      0.00
    7   -4    7     -0.73      0.00
    8   -4    7      0.51      0.00
    9   -4    7      0.15      0.00
   10   -4    7     -1.13      0.00
  -10   -3    7     -0.27      0.00
   -9   -3    7     -1.09      0.00
   -8   -3    7     -1.22      0.00
   -7   -3    7     -0.82      0.00
   -6   -3    7      1.13      0.00
   -5   -3    7     -3.08      0.00
   -4   -3    7     -0.34      0.00
   -3   -3    7     -1.82      0.00
   -2   -3    7      0.06      0.00
    0   -3    7     -3.01      0.00
    1   -3    7      2.06      0.00
    2   -3    7      1.71      0.00
    3   -3    7     -0.12      0.00
    4   -3    7      2.90      0.00
    5   -3    7     -0.25      0.00
    6   -3    7     -0.91      0.00
    7   -3    7     -1.11      0.00
    8   -3    7      0.28      0.00
    9   -3    7     -0.47      0.00
   10   -3    7     -0.16      0.00
  -10   -2    7      0.65      0.00
   -9   -2    7     -0.04      0.00
   -8   -2    7     -0.87      0.00
   -7   -2    7     -0.18      0.00
   -6   -2    7      1.19      0.00
   -5   -2    7     -2.86      0.00
   -4   -2    7      0.42      0.00
   -3   -2    7     -0.66      0.00
   -2   -2    7      2.71      0.00
   -1   -2    7     -0.25      0.00
    0   -2    7     -2.89      0.00
    1   -2    7      7.24      0.00
    2   -2    7      1.64      0.00
    3   -2    7      0.49      0.00
    4   -2    7      3.07      0.00
    5   -2    7     -2.30      0.00
    6   -2    7     -0.71      0.00
    7   -2    7     -0.45      0.00
    8   -2    7      0.50      0.00
    9   -2    7      0.73      0.00
   10   -2    7      0.40      0.00
   11   -2    7      0.05      0.00
  -10   -1    7      1.10      0.00
   -9   -1    7      0.25      0.00
   -8   -1    7     -0.82      0.00
   -7   -1    7      0.46      0.00
   -6   -1    7      1.06      0.00
   -5   -1    7     -2.05      0.00
   -4   -1    7      1.33      0.00
   -3   -1    7      0.53      0.00
   -2   -1    7      3.34      0.00
   -1   -1    7     -3.17      0.00
    0   -1    7     -1.91      0.00
    1   -1    7      9.79      0.00
    2   -1    7     -2.14      0.00
    3   -1    7     -1.21      0.00
    4   -1    7      0.82      0.00
    5   -1    7     -4.31      0.00
    6   -1    7     -0.56      0.00
    7   -1    7      0.00      0.00
    8   -1    7      0.03      0.00
    9   -1    7      1.43      0.00
   10   -1    7     -0.82      0.00
   11   -1    7      0.00      0.00
  -10    0    7      0.48      0.00
   -9    0    7      0.04      0.00
   -8    0    7     -0.78      0.00
   -7    0    7      0.46      0.00
   -6    0    7      0.14      0.00
   -5    0    7     -1.49      0.00
   -4    0    7      1.69      0.00
   -3    0    7      0.47      0.00
   -2    0    7      2.36      0.00
   -1    0    7     -5.09      0.00
    0    0    7      0.17      0.00
    1    0    7      9.87      0.00
    2    0    7     -6.59      0.00
    3    0    7     -2.00      0.00
    4    0    7     -0.52      0.00
    5    0    7     -4.91      0.00
    6    0    7      0.03      0.00
    7    0    7     -0.31      0.00
    8    0    7     -0.77      0.00
    9    0    7      0.72      0.00
   10    0    7     -2.24      0.00
   11    0    7      0.17      0.00
  -10    1    7     -0.11      0.00
   -9    1    7     -0.24      0.00
   -8    1    7     -0.83      0.00
   -7    1    7     -0.18      0.00
   -6    1    7     -0.30      0.00
   -5    1    7     -0.21      0.00
   -4    1    7      2.07      0.00
   -3    1    7      0.19      0.00
   -2    1    7      1.60      0.00
   -1    1    7     -4.80      0.00
    0    1    7      1.52      0.00
    1    1    7      8.52      0.00
    2    1    7     -8.71      0.00
    3    1    7     -0.49      0.00
    4    1    7      0.19      0.00
    5    1    7     -3.49      0.00
    6    1    7      2.37      0.00
    7    1    7     -0.09      0.00
    8    1    7     -0.11      0.00
    9    1    7      0.34      0.00
   10    1    7     -1.43      0.00
   11    1    7      0.80      0.00
  -10    2    7     -0.33      0.00
   -9    2    7     -0.55      0.00
   -8    2    7     -0.50      0.00
   -7    2    7     -0.04      0.00
   -6    2    7      0.78      0.00
   -5    2    7      1.25      0.00
   -4    2    7      1.66      0.00
   -3    2    7     -0.20      0.00
   -2    2    7      0.39      0.00
   -1    2    7     -4.03      0.00
    0    2    7      0.87      0.00
    1    2    7      6.39      0.00
    2    2    7     -8.64      0.00
    3    2    7      0.75      0.00
    4    2    7      1.04      0.00
    5    2    7     -1.55      0.00
    6    2    7      4.27      0.00
    7    2    7     -0.53      0.00
    8    2    7      0.70      0.00
    9    2    7      0.51      0.00
   10    2    7      0.32      0.00
   11    2    7      0.76      0.00
  -10    3    7     -0.05      0.00
   -9    3    7     -0.22      0.00
   -8    3    7      0.35      0.00
   -7    3    7      0.63      0.00
   -6    3    7      1.54      0.00
   -5    3    7      1.02      0.00
   -4    3    7      0.09      0.00
   -3    3    7     -0.55      0.00
   -2    3    7     -1.38      0.00
   -1    3    7     -2.42      0.00
    0    3    7     -0.04      0.00
    1    3    7      4.55      0.00
    2    3    7     -6.65      0.00
    3    3    7      0.67      0.00
    4    3    7      1.75      0.00
    5    3    7     -0.45      0.00
    6    3    7      3.29      0.00
    7    3    7     -2.12      0.00
    8    3    7      0.44      0.00
    9    3    7      0.77      0.00
   10    3    7      0.65      0.00
   11    3    7     -0.06      0.00
   12    3    7      0.42      0.00
   -9    4    7      0.08      0.00
   -8    4    7      0.06      0.00
   -7    4    7      0.45      0.00
   -6    4    7      0.97      0.00
   -5    4    7     -0.45      0.00
   -4    4    7     -1.43      0.00
   -3    4    7     -0.60      0.00
   -2    4    7     -2.78      0.00
   -1    4    7      0.71      0.00
    0    4    7     -0.73      0.00
    1    4    7      3.23      0.00
    2    4    7     -2.85      0.00
    3    4    7      0.14      0.00
    4    4    7      3.32      0.00
    5    4    7     -0.10      0.00
    6    4    7      1.31      0.00
    7    4    7     -2.28      0.00
    8    4    7      0.23      0.00
    9    4    7      1.20      0.00
   10    4    7     -0.25      0.00
   11    4    7     -0.39      0.00
   12    4    7      0.56      0.00
   -9    5    7     -0.03      0.00
   -8    5    7     -1.01      0.00
   -7    5    7      0.57      0.00
   -6    5    7      0.70      0.00
   -5    5    7     -1.52      0.00
   -4    5    7     -1.77      0.00
   -3    5    7      0.12      0.00
   -2    5    7     -2.60      0.00
   -1    5    7      4.20      0.00
    0    5    7     -2.42      0.00
    1    5    7      2.31      0.00
    2    5    7      0.94      0.00
    3    5    7     -1.17      0.00
    4    5    7      4.70      0.00
    5    5    7     -0.77      0.00
    6    5    7      0.40      0.00
    7    5    7     -0.88      0.00
    8    5    7      0.15      0.00
    9    5    7      1.62      0.00
   10    5    7     -0.78      0.00
   11    5    7     -0.10      0.00
   12    5    7      0.32      0.00
   -9    6    7      0.42      0.00
   -8    6    7     -1.08      0.00
   -7    6    7      1.48      0.00
   -6    6    7      0.84      0.00
   -5    6    7     -2.01      0.00
   -4    6    7     -0.55      0.00
   -3    6    7      1.81      0.00
   -2    6    7     -1.17      0.00
   -1    6    7      5.70      0.00
    0    6    7     -5.07      0.00
    1    6    7      2.29      0.00
    2    6    7      2.63      0.00
    3    6    7     -3.27      0.00
    4    6    7      4.36      0.00
    5    6    7     -2.56      0.00
    6    6    7      0.09      0.00
    7    6    7     -0.19      0.00
    8    6    7     -0.41      0.00
    9    6    7      1.78      0.00
   10    6    7     -0.67      0.00
   11    6    7     -0.18      0.00
   12    6    7      0.00      0.00
   -8    7    7     -0.96      0.00
   -7    7    7      1.29      0.00
   -6    7    7      0.31      0.00
   -5    7    7     -2.23      0.00
   -4    7    7      1.08      0.00
   -3    7    7      2.12      0.00
   -2    7    7     -1.15      0.00
   -1    7    7      3.96      0.00
    0    7    7     -6.71      0.00
    1    7    7      3.43      0.00
    2    7    7      2.01      0.00
    3    7    7     -4.50      0.00
    4    7    7      2.90      0.00
    5    7    7     -3.68      0.00
    6    7    7      0.22      0.00
    7    7    7     -0.20      0.00
    8    7    7     -1.06      0.00
    9    7    7      1.46      0.00
   10    7    7     -1.03      0.00
   11    7    7     -0.82      0.00
   -8    8    7     -1.15      0.00
   -7    8    7      0.30      0.00
   -6    8    7     -0.01      0.00
   -5    8    7     -1.92      0.00
   -4    8    7      1.61      0.00
   -3    8    7      0.05      0.00
   -2    8    7     -1.78      0.00
   -1    8    7      1.88      0.00
    0    8    7     -5.41      0.00
    1    8    7      4.64      0.00
    2    8    7      0.18      0.00
    3    8    7     -3.80      0.00
    4    8    7      1.98      0.00
    5    8    7     -2.41      0.00
    6    8    7      1.35      0.00
    7    8    7      0.28      0.00
    8    8    7     -1.42      0.00
    9    8    7      0.83      0.00
   10    8    7     -1.69      0.00
   11    8    7     -0.78      0.00
   -8    9    7     -0.58      0.00
   -7    9    7      0.21      0.00
   -6    9    7      0.41      0.00
   -5    9    7     -1.07      0.00
   -4    9    7      1.52      0.00
   -3    9    7     -1.22      0.00
   -2    9    7      0.02      0.00
   -1    9    7      1.59      0.00
    0    9    7     -2.80      0.00
    1    9    7      4.23      0.00
    2    9    7     -1.43      0.00
    3    9    7     -1.82      0.00
    4    9    7      2.14      0.00
    5    9    7     -0.09      0.00
    6    9    7      2.32      0.00
    7    9    7      0.42      0.00
    8    9    7     -1.70      0.00
    9    9    7      0.66      0.00
   10    9    7     -1.20      0.00
   11    9    7      0.59      0.00
   -7   10    7      0.42      0.00
   -6   10    7      0.44      0.00
   -5   10    7     -0.21      0.00
   -4   10    7      1.43      0.00
   -3   10    7     -0.90      0.00
   -2   10    7      2.08      0.00
   -1   10    7      0.60      0.00
    0   10    7     -1.76      0.00
    1   10    7      2.70      0.00
    2   10    7     -1.70      0.00
    3   10    7     -0.07      0.00
    4   10    7      2.01      0.00
    5   10    7      0.43      0.00
    6   10    7      1.58      0.00
    7   10    7     -0.80      0.00
    8   10    7     -1.79      0.00
    9   10    7      1.03      0.00
   10   10    7      0.06      0.00
   11   10    7      1.71      0.00
   -7   11    7      0.08      0.00
   -6   11    7     -0.17      0.00
   -5   11    7     -0.02      0.00
   -4   11    7      0.46      0.00
   -3   11    7     -1.31      0.00
   -2   11    7      1.59      0.00
   -1   11    7     -1.27      0.00
    0   11    7     -1.31      0.00
    1   11    7      1.87      0.00
    2   11    7     -1.26      0.00
    3   11    7      0.28      0.00
    4   11    7      0.58      0.00
    5   11    7     -0.39      0.00
    6   11    7      0.11      0.00
    7   11    7     -2.00      0.00
    8   11    7     -1.22      0.00
    9   11    7      1.23      0.00
   10   11    7      0.50      0.00
   11   11    7      1.16      0.00
   -6   12    7     -0.55      0.00
   -5   12    7     -0.49      0.00
   -4   12    7     -0.63      0.00
   -3   12    7     -1.59      0.00
   -2   12    7      1.22      0.00
   -1   12    7     -1.11      0.00
    0   12    7     -0.19      0.00
    1   12    7      1.29      0.00
    2   12    7     -1.22      0.00
    3   12    7      0.09      0.00
    4   12    7     -0.89      0.00
    5   12    7      0.21      0.00
    6   12    7     -0.71      0.00
    7   12    7     -1.78      0.00
    8   12    7     -0.14      0.00
    9   12    7      0.98      0.00
   10   12    7      0.01      0.00
   -5   13    7     -0.60      0.00
   -4   13    7      0.00      0.00
   -3   13    7     -0.28      0.00
   -2   13    7      2.13      0.00
   -1   13    7     -0.07      0.00
    0   13    7      0.06      0.00
    1   13    7      0.30      0.00
    2   13    7     -0.74      0.00
    3   13    7      0.72      0.00
    4   13    7     -1.53      0.00
    5   13    7      1.92      0.00
    6   13    7     -1.56      0.00
    7   13    7     -0.62      0.00
    8   13    7      0.86      0.00
    9   13    7      0.55      0.00
   10   13    7     -0.25      0.00
   -5   14    7     -0.21      0.00
   -4   14    7      1.08      0.00
   -3   14    7      0.39      0.00
   -2   14    7      1.80      0.00
   -1   14    7     -0.20      0.00
    0   14    7     -0.38      0.00
    1   14    7      0.20      0.00
    2   14    7      0.57      0.00
    3   14    7      1.09      0.00
    4   14    7     -2.18      0.00
    5   14    7      2.65      0.00
    6   14    7     -2.07      0.00
    7   14    7      1.01      0.00
    8   14    7      1.55      0.00
    9   14    7     -0.03      0.00
   10   14    7     -0.03      0.00
   -4   15    7      0.59      0.00
   -3   15    7     -0.42      0.00
   -2   15    7      0.58      0.00
   -1   15    7     -0.16      0.00
    0   15    7     -0.31      0.00
    1   15    7      0.56      0.00
    2   15    7      0.60      0.00
    3   15    7      0.00      0.00
    4   15    7     -2.59      0.00
    5   15    7      2.52      0.00
    6   15    7     -1.02      0.00
    7   15    7      1.90      0.00
    8   15    7      1.02      0.00
    9   15    7     -1.16      0.00
   -3   16    7     -0.58      0.00
   -2   16    7      0.23      0.00
   -1   16    7      0.39      0.00
    0   16    7     -0.58      0.00
    1   16    7      0.07      0.00
    2   16    7     -0.60      0.00
    3   16    7     -0.64      0.00
    4   16    7     -1.74      0.00
    5   16    7      2.07      0.00
    6   16    7      0.26      0.00
    7   16    7      0.53      0.00
    8   16    7     -0.75      0.00
   -1   17    7      0.42      0.00
    0   17    7     -0.83      0.00
    1   17    7     -0.04      0.00
    2   17    7     -0.57      0.00
    3   17    7      0.25      0.00
    4   17    7     -0.63      0.00
    5   17    7      1.11      0.00
    6   17    7      0.59      0.00
    7   17    7     -1.26      0.00
    0   18    7     -0.03      0.00
    1   18    7      0.33      0.00
    2   18    7      0.11      0.00
    3   18    7      0.50      0.00
    4   18    7     -0.47      0.00
    5   18    7      0.35      0.00
    6   18    7      0.92      0.00
    3   19    7     -0.40      0.00
   -2  -17    8      3.17      0.00
   -1  -17    8     -0.93      0.00
   -5  -16    8     -0.78      0.00
   -4  -16    8      2.06      0.00
   -3  -16    8     -2.48      0.00
   -2  -16    8      2.54      0.00
   -1  -16    8     -1.34      0.00
    0  -16    8     -0.85      0.00
    1  -16    8      0.43      0.00
    2  -16    8     -0.76      0.00
   -6  -15    8     -0.12      0.00
   -5  -15    8      0.76      0.00
   -4  -15    8      1.38      0.00
   -3  -15    8     -2.07      0.00
   -2  -15    8      1.11      0.00
   -1  -15    8     -0.75      0.00
    0  -15    8     -0.66      0.00
    1  -15    8      0.65      0.00
    2  -15    8     -1.67      0.00
    3  -15    8      0.56      0.00
   -7  -14    8     -1.01      0.00
   -6  -14    8      0.24      0.00
   -5  -14    8      1.26      0.00
   -4  -14    8     -0.22      0.00
   -3  -14    8     -1.50      0.00
   -2  -14    8      0.24      0.00
   -1  -14    8      0.19      0.00
    0  -14    8      0.23      0.00
    1  -14    8      0.40      0.00
    2  -14    8     -1.70      0.00
    3  -14    8      1.92      0.00
    4  -14    8     -0.53      0.00
   -8  -13    8      0.70      0.00
   -7  -13    8     -1.02      0.00
   -6  -13    8     -0.16      0.00
   -5  -13    8      0.63      0.00
   -4  -13    8     -0.59      0.00
   -3  -13    8     -0.22      0.00
   -2  -13    8      0.51      0.00
   -1  -13    8      0.50      0.00
    0  -13    8      1.16      0.00
    1  -13    8     -0.49      0.00
    2  -13    8     -1.15      0.00
    3  -13    8      2.58      0.00
    4  -13    8     -0.54      0.00
    5  -13    8      0.95      0.00
   -8  -12    8      0.79      0.00
   -7  -12    8     -0.80      0.00
   -6  -12    8     -0.51      0.00
   -5  -12    8      0.86      0.00
   -4  -12    8      0.59      0.00
   -3  -12    8      0.56      0.00
   -2  -12    8      0.24      0.00
   -1  -12    8     -0.33      0.00
    0  -12    8      1.43      0.00
    1  -12    8     -1.39      0.00
    2  -12    8     -0.64      0.00
    3  -12    8      2.13      0.00
    4  -12    8     -1.07      0.00
    5  -12    8      0.22      0.00
    6  -12    8     -0.91      0.00
   -9  -11    8      0.91      0.00
   -8  -11    8      0.43      0.00
   -7  -11    8     -0.10      0.00
   -6  -11    8     -0.68      0.00
   -5  -11    8      1.08      0.00
   -4  -11    8      0.59      0.00
   -3  -11    8     -0.43      0.00
   -2  -11    8     -0.87      0.00
   -1  -11    8     -0.84      0.00
    0  -11    8      1.71      0.00
    1  -11    8     -1.02      0.00
    2  -11    8      0.03      0.00
    3  -11    8      1.66      0.00
    4  -11    8     -1.14      0.00
    5  -11    8      0.42      0.00
    6  -11    8     -0.77      0.00
    7  -11    8      0.39      0.00
   -9  -10    8      0.82      0.00
   -8  -10    8     -0.69      0.00
   -7  -10    8      0.20      0.00
   -6  -10    8     -1.37      0.00
   -5  -10    8      0.46      0.00
   -4  -10    8      0.15      0.00
   -3  -10    8     -0.57      0.00
   -2  -10    8     -0.43      0.00
   -1  -10    8      0.13      0.00
    0  -10    8      2.25      0.00
    1  -10    8     -0.26      0.00
    2  -10    8      0.09      0.00
    3  -10    8      0.75      0.00
    4  -10    8     -1.04      0.00
    5  -10    8      1.07      0.00
    6  -10    8     -0.93      0.00
    7  -10    8      0.43      0.00
   -9   -9    8     -0.26      0.00
   -8   -9    8     -1.51      0.00
   -7   -9    8      0.37      0.00
   -6   -9    8     -1.36      0.00
   -5   -9    8      0.54      0.00
   -4   -9    8      1.21      0.00
   -3   -9    8      0.56      0.00
   -2   -9    8      0.50      0.00
   -1   -9    8      0.18      0.00
    0   -9    8      1.82      0.00
    1   -9    8     -1.06      0.00
    2   -9    8     -0.61      0.00
    3   -9    8     -0.60      0.00
    4   -9    8     -0.59      0.00
    5   -9    8      1.69      0.00
    6   -9    8     -1.37      0.00
    7   -9    8      0.36      0.00
    8   -9    8      0.10      0.00
   -9   -8    8     -0.21      0.00
   -8   -8    8     -0.71      0.00
   -7   -8    8      1.28      0.00
   -6   -8    8     -0.62      0.00
   -5   -8    8      0.67      0.00
   -4   -8    8      1.35      0.00
   -3   -8    8      0.15      0.00
   -2   -8    8     -0.17      0.00
   -1   -8    8     -1.42      0.00
    0   -8    8      1.46      0.00
    1   -8    8     -2.02      0.00
    2   -8    8      0.11      0.00
    3   -8    8     -0.69      0.00
    4   -8    8      0.78      0.00
    5   -8    8      1.93      0.00
    6   -8    8     -2.10      0.00
    7   -8    8      0.12      0.00
    8   -8    8      0.49      0.00
  -10   -7    8     -0.69      0.00
   -9   -7    8      0.78      0.00
   -8   -7    8      0.11      0.00
   -7   -7    8      1.86      0.00
   -6   -7    8     -1.29      0.00
   -5   -7    8     -0.03      0.00
   -4   -7    8     -0.04      0.00
   -3   -7    8     -0.41      0.00
   -2   -7    8     -0.44      0.00
   -1   -7    8     -2.47      0.00
    0   -7    8      2.75      0.00
    1   -7    8     -1.85      0.00
    2   -7    8      1.91      0.00
    3   -7    8     -0.15      0.00
    4   -7    8      1.50      0.00
    5   -7    8      1.23      0.00
    6   -7    8     -2.72      0.00
    7   -7    8      0.29      0.00
    8   -7    8      0.62      0.00
    9   -7    8     -0.43      0.00
  -10   -6    8     -0.34      0.00
   -9   -6    8      0.21      0.00
   -8   -6    8     -0.66      0.00
   -7   -6    8      1.67      0.00
   -6   -6    8     -3.03      0.00
   -5   -6    8      0.34      0.00
   -4   -6    8     -0.65      0.00
   -3   -6    8      0.54      0.00
   -2   -6    8      0.14      0.00
   -1   -6    8     -3.60      0.00
    0   -6    8      4.52      0.00
    1   -6    8     -2.26      0.00
    2   -6    8      2.06      0.00
    3   -6    8     -0.65      0.00
    4   -6    8      0.55      0.00
    5   -6    8      0.10      0.00
    6   -6    8     -2.50      0.00
    7   -6    8      0.98      0.00
    8   -6    8      0.52      0.00
    9   -6    8     -0.31      0.00
  -10   -5    8     -1.12      0.00
   -9   -5    8     -0.92      0.00
   -8   -5    8     -0.93      0.00
   -7   -5    8      1.95      0.00
   -6   -5    8     -3.89      0.00
   -5   -5    8      1.92      0.00
   -4   -5    8     -0.89      0.00
   -3   -5    8      0.98      0.00
   -2   -5    8      0.21      0.00
   -1   -5    8     -5.27      0.00
    0   -5    8      6.98      0.00
    1   -5    8     -3.40      0.00
    2   -5    8      1.44      0.00
    3   -5    8     -0.92      0.00
    4   -5    8     -0.78      0.00
    5   -5    8     -0.66      0.00
    6   -5    8     -2.04      0.00
    7   -5    8      0.73      0.00
    8   -5    8     -0.35      0.00
    9   -5    8     -0.18      0.00
   10   -5    8     -0.08      0.00
  -10   -4    8     -0.85      0.00
   -9   -4    8     -0.13      0.00
   -8   -4    8      0.24      0.00
   -7   -4    8      2.16      0.00
   -6   -4    8     -3.40      0.00
   -5   -4    8      2.95      0.00
   -4   -4    8     -1.20      0.00
   -3   -4    8      1.00      0.00
   -2   -4    8      0.83      0.00
   -1   -4    8     -5.42      0.00
    0   -4    8     10.83      0.00
    1   -4    8     -4.61      0.00
    2   -4    8      1.76      0.00
    3   -4    8     -0.36      0.00
    4   -4    8     -1.76      0.00
    5   -4    8     -0.56      0.00
    6   -4    8     -1.40      0.00
    7   -4    8      0.31      0.00
    8   -4    8     -0.53      0.00
    9   -4    8      0.24      0.00
   10   -4    8     -0.07      0.00
  -10   -3    8      0.10      0.00
   -9   -3    8      0.71      0.00
   -8   -3    8      0.42      0.00
   -7   -3    8      1.29      0.00
   -6   -3    8     -1.84      0.00
   -5   -3    8      2.88      0.00
   -4   -3    8     -0.89      0.00
   -3   -3    8      1.46      0.00
   -2   -3    8      1.27      0.00
   -1   -3    8     -4.53      0.00
    0   -3    8     12.82      0.00
    1   -3    8     -7.44      0.00
    2   -3    8      1.48      0.00
    3   -3    8     -0.88      0.00
    4   -3    8     -2.82      0.00
    5   -3    8      0.68      0.00
    6   -3    8     -0.45      0.00
    7   -3    8      0.94      0.00
    8   -3    8      0.36      0.00
    9   -3    8      0.68      0.00
   10   -3    8      0.01      0.00
  -10   -2    8     -0.61      0.00
   -9   -2    8     -0.12      0.00
   -8   -2    8     -0.66      0.00
   -7   -2    8      0.42      0.00
   -6   -2    8     -0.12      0.00
   -5   -2    8      1.56      0.00
   -4   -2    8     -0.87      0.00
   -3   -2    8      1.08      0.00
   -2   -2    8     -0.13      0.00
   -1   -2    8     -3.68      0.00
    0   -2    8     11.04      0.00
    1   -2    8    -11.09      0.00
    2   -2    8      0.64      0.00
    3   -2    8     -1.94      0.00
    4   -2    8     -3.13      0.00
    5   -2    8      2.48      0.00
    6   -2    8     -0.71      0.00
    7   -2    8      1.21      0.00
    8   -2    8      0.06      0.00
    9   -2    8     -0.04      0.00
   10   -2    8     -0.10      0.00
   11   -2    8      0.78      0.00
  -10   -1    8     -1.75      0.00
   -9   -1    8     -0.44      0.00
   -8   -1    8     -1.20      0.00
   -7   -1    8      0.40      0.00
   -6   -1    8      0.60      0.00
   -5   -1    8     -0.26      0.00
   -4   -1    8     -1.31      0.00
   -3   -1    8      0.31      0.00
   -2   -1    8     -1.30      0.00
   -1   -1    8     -1.99      0.00
    0   -1    8      7.98      0.00
    1   -1    8    -11.95      0.00
    2   -1    8      1.95      0.00
    3   -1    8     -1.20      0.00
    4   -1    8     -1.28      0.00
    5   -1    8      4.16      0.00
    6   -1    8     -1.79      0.00
    7   -1    8      1.24      0.00
    8   -1    8     -0.84      0.00
    9   -1    8     -0.35      0.00
   10   -1    8      0.47      0.00
   11   -1    8      1.05      0.00
  -10    0    8     -1.40      0.00
   -9    0    8      0.44      0.00
   -8    0    8     -1.24      0.00
   -7    0    8      0.99      0.00
   -6    0    8      0.75      0.00
   -5    0    8     -1.03      0.00
   -4    0    8     -1.22      0.00
   -3    0    8      0.37      0.00
   -2    0    8     -0.64      0.00
   -1    0    8     -0.52      0.00
    0    0    8      5.35      0.00
    1    0    8     -9.62      0.00
    2    0    8      4.80      0.00
    3    0    8      0.06      0.00
    4    0    8      1.60      0.00
    5    0    8      4.66      0.00
    6    0    8     -2.10      0.00
    7    0    8      1.87      0.00
    8    0    8     -0.53      0.00
    9    0    8      0.93      0.00
   10    0    8      1.44      0.00
   11    0    8      0.91      0.00
  -10    1    8     -0.52      0.00
   -9    1    8      1.11      0.00
   -8    1    8     -1.02      0.00
   -7    1    8      2.02      0.00
   -6    1    8      0.70      0.00
   -5    1    8     -1.09      0.00
   -4    1    8     -0.84      0.00
   -3    1    8      0.61      0.00
   -2    1    8      0.53      0.00
   -1    1    8     -0.97      0.00
    0    1    8      3.31      0.00
    1    1    8     -6.42      0.00
    2    1    8      6.15      0.00
    3    1    8     -0.89      0.00
    4    1    8      3.12      0.00
    5    1    8      2.33      0.00
    6    1    8     -2.48      0.00
    7    1    8      1.48      0.00
    8    1    8     -0.15      0.00
    9    1    8      1.82      0.00
   10    1    8      0.78      0.00
   11    1    8     -0.02      0.00
   -9    2    8      1.10      0.00
   -8    2    8     -0.61      0.00
   -7    2    8      2.32      0.00
   -6    2    8     -0.49      0.00
   -5    2    8     -1.45      0.00
   -4    2    8     -0.53      0.00
   -3    2    8      0.37      0.00
   -2    2    8      1.22      0.00
   -1    2    8     -2.30      0.00
    0    2    8      2.37      0.00
    1    2    8     -3.13      0.00
    2    2    8      5.59      0.00
    3    2    8     -3.03      0.00
    4    2    8      3.43      0.00
    5    2    8     -1.56      0.00
    6    2    8     -2.68      0.00
    7    2    8      0.36      0.00
    8    2    8     -0.38      0.00
    9    2    8      1.26      0.00
   10    2    8     -1.37      0.00
   11    2    8     -0.60      0.00
   -9    3    8      0.40      0.00
   -8    3    8     -0.78      0.00
   -7    3    8      1.36      0.00
   -6    3    8     -2.13      0.00
   -5    3    8     -1.16      0.00
   -4    3    8      0.03      0.00
   -3    3    8     -0.22      0.00
   -2    3    8      1.71      0.00
   -1    3    8     -3.04      0.00
    0    3    8      2.43      0.00
    1    3    8      0.01      0.00
    2    3    8      4.18      0.00
    3    3    8     -4.32      0.00
    4    3    8      3.76      0.00
    5    3    8     -3.73      0.00
    6    3    8     -1.02      0.00
    7    3    8      0.30      0.00
    8    3    8     -0.64      0.00
    9    3    8      0.63      0.00
   10    3    8     -2.64      0.00
   11    3    8      0.13      0.00
   -9    4    8     -0.28      0.00
   -8    4    8     -0.83      0.00
   -7    4    8      1.03      0.00
   -6    4    8     -2.24      0.00
   -5    4    8      0.40      0.00
   -4    4    8      0.74      0.00
   -3    4    8     -0.54      0.00
   -2    4    8      2.48      0.00
   -1    4    8     -3.15      0.00
    0    4    8      2.75      0.00
    1    4    8      1.68      0.00
    2    4    8      2.07      0.00
    3    4    8     -5.01      0.00
    4    4    8      3.80      0.00
    5    4    8     -3.70      0.00
    6    4    8      1.09      0.00
    7    4    8      0.40      0.00
    8    4    8     -0.87      0.00
    9    4    8      1.12      0.00
   10    4    8     -2.10      0.00
   11    4    8      1.19      0.00
   -9    5    8     -0.22      0.00
   -8    5    8     -0.03      0.00
   -7    5    8      1.54      0.00
   -6    5    8     -1.40      0.00
   -5    5    8      1.67      0.00
   -4    5    8      0.90      0.00
   -3    5    8     -0.62      0.00
   -2    5    8      2.74      0.00
   -1    5    8     -3.40      0.00
    0    5    8      2.99      0.00
    1    5    8      1.24      0.00
    2    5    8      0.24      0.00
    3    5    8     -5.34      0.00
    4    5    8      3.39      0.00
    5    5    8     -2.86      0.00
    6    5    8      1.58      0.00
    7    5    8     -0.29      0.00
    8    5    8     -0.91      0.00
    9    5    8      1.96      0.00
   10    5    8     -1.43      0.00
   11    5    8      1.28      0.00
   -8    6    8      0.38      0.00
   -7    6    8      1.11      0.00
   -6    6    8     -1.05      0.00
   -5    6    8      1.52      0.00
   -4    6    8     -0.09      0.00
   -3    6    8     -1.23      0.00
   -2    6    8      1.50      0.00
   -1    6    8     -3.52      0.00
    0    6    8      3.18      0.00
    1    6    8     -0.38      0.00
    2    6    8      0.03      0.00
    3    6    8     -4.78      0.00
    4    6    8      3.28      0.00
    5    6    8     -1.46      0.00
    6    6    8      1.11      0.00
    7    6    8     -0.85      0.00
    8    6    8     -0.87      0.00
    9    6    8      1.68      0.00
   10    6    8     -1.77      0.00
   11    6    8      0.81      0.00
   -8    7    8      0.41      0.00
   -7    7    8      0.21      0.00
   -6    7    8     -0.48      0.00
   -5    7    8      0.85      0.00
   -4    7    8     -1.48      0.00
   -3    7    8     -1.27      0.00
   -2    7    8      0.39      0.00
   -1    7    8     -2.13      0.00
    0    7    8      3.07      0.00
    1    7    8     -1.85      0.00
    2    7    8      1.26      0.00
    3    7    8     -3.45      0.00
    4    7    8      3.64      0.00
    5    7    8      0.33      0.00
    6    7    8      0.57      0.00
    7    7    8     -0.86      0.00
    8    7    8     -0.90      0.00
    9    7    8      1.12      0.00
   10    7    8     -1.61      0.00
   11    7    8      0.94      0.00
   -8    8    8      0.82      0.00
   -7    8    8     -0.04      0.00
   -6    8    8      0.50      0.00
   -5    8    8      0.53      0.00
   -4    8    8     -1.85      0.00
   -3    8    8      0.48      0.00
   -2    8    8      0.47      0.00
   -1    8    8     -0.08      0.00
    0    8    8      2.12      0.00
    1    8    8     -2.19      0.00
    2    8    8      2.87      0.00
    3    8    8     -2.16      0.00
    4    8    8      3.51      0.00
    5    8    8      0.91      0.00
    6    8    8     -0.73      0.00
    7    8    8     -0.88      0.00
    8    8    8     -0.67      0.00
    9    8    8      1.69      0.00
   10    8    8     -0.47      0.00
   11    8    8      1.20      0.00
   -7    9    8     -0.42      0.00
   -6    9    8      0.77      0.00
   -5    9    8      0.13      0.00
   -4    9    8     -1.61      0.00
   -3    9    8      1.69      0.00
   -2    9    8     -0.16      0.00
   -1    9    8      0.40      0.00
    0    9    8      0.73      0.00
    1    9    8     -1.40      0.00
    2    9    8      3.62      0.00
    3    9    8     -2.11      0.00
    4    9    8      2.05      0.00
    5    9    8     -0.56      0.00
    6    9    8     -2.33      0.00
    7    9    8     -0.68      0.00
    8    9    8     -0.18      0.00
    9    9    8      2.23      0.00
   10    9    8     -0.45      0.00
   11    9    8      0.36      0.00
   -7   10    8     -0.94      0.00
   -6   10    8      0.50      0.00
   -5   10    8     -0.54      0.00
   -4   10    8     -1.51      0.00
   -3   10    8      0.86      0.00
   -2   10    8     -0.96      0.00
   -1   10    8      0.25      0.00
    0   10    8      0.12      0.00
    1   10    8     -0.54      0.00
    2   10    8      2.87      0.00
    3   10    8     -3.22      0.00
    4   10    8      0.70      0.00
    5   10    8     -1.85      0.00
    6   10    8     -2.01      0.00
    7   10    8      0.48      0.00
    8   10    8      0.03      0.00
    9   10    8      1.47      0.00
   10   10    8     -1.81      0.00
   11   10    8     -0.81      0.00
   -6   11    8      0.62      0.00
   -5   11    8     -0.66      0.00
   -4   11    8     -0.54      0.00
   -3   11    8      0.42      0.00
   -2   11    8      0.35      0.00
   -1   11    8      0.66      0.00
    0   11    8     -0.26      0.00
    1   11    8     -0.24      0.00
    2   11    8      1.72      0.00
    3   11    8     -3.52      0.00
    4   11    8      1.27      0.00
    5   11    8     -1.29      0.00
    6   11    8      0.01      0.00
    7   11    8      1.70      0.00
    8   11    8     -0.45      0.00
    9   11    8      0.45      0.00
   10   11    8     -2.25      0.00
   11   11    8     -0.56      0.00
   -6   12    8      0.85      0.00
   -5   12    8      0.01      0.00
   -4   12    8      0.97      0.00
   -3   12    8      0.71      0.00
   -2   12    8      1.62      0.00
   -1   12    8     -0.05      0.00
    0   12    8     -1.28      0.00
    1   12    8      0.39      0.00
    2   12    8      1.33      0.00
    3   12    8     -2.49      0.00
    4   12    8      2.29      0.00
    5   12    8     -0.53      0.00
    6   12    8      1.01      0.00
    7   12    8      1.66      0.00
    8   12    8     -1.24      0.00
    9   12    8      0.39      0.00
   10   12    8     -1.05      0.00
   -5   13    8      0.41      0.00
   -4   13    8      0.74      0.00
   -3   13    8     -0.24      0.00
   -2   13    8      0.61      0.00
   -1   13    8     -1.51      0.00
    0   13    8     -1.58      0.00
    1   13    8      1.54      0.00
    2   13    8      0.88      0.00
    3   13    8     -1.64      0.00
    4   13    8      1.81      0.00
    5   13    8     -0.42      0.00
    6   13    8      0.62      0.00
    7   13    8      0.98      0.00
    8   13    8     -1.59      0.00
    9   13    8      0.72      0.00
   10   13    8      0.03      0.00
   -4   14    8     -0.77      0.00
   -3   14    8     -1.07      0.00
   -2   14    8     -0.13      0.00
   -1   14    8     -1.47      0.00
    0   14    8     -0.71      0.00
    1   14    8      1.51      0.00
    2   14    8     -0.11      0.00
    3   14    8     -1.23      0.00
    4   14    8      0.71      0.00
    5   14    8      0.06      0.00
    6   14    8     -0.10      0.00
    7   14    8      0.19      0.00
    8   14    8     -1.64      0.00
    9   14    8      0.45      0.00
   -3   15    8     -0.11      0.00
   -2   15    8      0.58      0.00
   -1   15    8     -0.76      0.00
    0   15    8     -0.21      0.00
    1   15    8      0.37      0.00
    2   15    8      0.04      0.00
    3   15    8     -0.52      0.00
    4   15    8      0.06      0.00
    5   15    8      0.60      0.00
    6   15    8     -1.17      0.00
    7   15    8     -0.53      0.00
    8   15    8     -1.19      0.00
    9   15    8      0.23      0.00
   -2   16    8      0.73      0.00
   -1   16    8     -0.62      0.00
    0   16    8     -0.01      0.00
    1   16    8      0.20      0.00
    2   16    8      1.39      0.00
    3   16    8     -0.40      0.00
    4   16    8     -0.44      0.00
    5   16    8      0.76      0.00
    6   16    8     -1.66      0.00
    7   16    8      0.19      0.00
    8   16    8      0.24      0.00
   -1   17    8     -0.25      0.00
    0   17    8      0.16      0.00
    1   17    8      0.54      0.00
    2   17    8      1.35      0.00
    3   17    8     -1.41      0.00
    4   17    8     -0.43      0.00
    5   17    8      1.14      0.00
    6   17    8     -0.93      0.00
    7   17    8      1.62      0.00
    1   18    8      0.18      0.00
    2   18    8      0.11      0.00
    3   18    8     -1.76      0.00
    4   18    8      0.49      0.00
    5   18    8      1.19      0.00
    6   18    8     -0.58      0.00
   -4  -16    9      0.56      0.00
   -3  -16    9     -0.04      0.00
   -2  -16    9      0.53      0.00
   -1  -16    9      0.33      0.00
    0  -16    9      0.23      0.00
    1  -16    9     -0.14      0.00
   -5  -15    9     -0.53      0.00
   -4  -15    9      0.17      0.00
   -3  -15    9     -0.37      0.00
   -2  -15    9      0.59      0.00
   -1  -15    9      0.73      0.00
    0  -15    9     -0.17      0.00
    1  -15    9     -0.66      0.00
    2  -15    9      0.37      0.00
   -6  -14    9      1.03      0.00
   -5  -14    9     -0.92      0.00
   -4  -14    9      0.49      0.00
   -3  -14    9     -0.28      0.00
   -2  -14    9      0.58      0.00
   -1  -14    9      0.33      0.00
    0  -14    9     -0.58      0.00
    1  -14    9     -1.45      0.00
    2  -14    9      0.34      0.00
    3  -14    9     -0.57      0.00
    4  -14    9     -0.70      0.00
   -7  -13    9     -0.07      0.00
   -6  -13    9      1.24      0.00
   -5  -13    9     -0.37      0.00
   -4  -13    9      0.88      0.00
   -3  -13    9     -0.71      0.00
   -2  -13    9      0.03      0.00
   -1  -13    9     -0.30      0.00
    0  -13    9     -0.44      0.00
    1  -13    9     -1.68      0.00
    2  -13    9      0.13      0.00
    3  -13    9     -0.47      0.00
    4  -13    9     -0.54      0.00
    5  -13    9      0.06      0.00
   -8  -12    9     -0.48      0.00
   -7  -12    9     -0.04      0.00
   -6  -12    9      1.46      0.00
   -5  -12    9     -0.57      0.00
   -4  -12    9      0.09      0.00
   -3  -12    9     -1.25      0.00
   -2  -12    9     -0.21      0.00
   -1  -12    9     -0.04      0.00
    0  -12    9      0.23      0.00
    1  -12    9     -1.02      0.00
    2  -12    9     -0.20      0.00
    3  -12    9      0.72      0.00
    4  -12    9     -0.07      0.00
    5  -12    9      0.60      0.00
    6  -12    9      0.73      0.00
   -8  -11    9     -0.14      0.00
   -7  -11    9     -0.39      0.00
   -6  -11    9      0.92      0.00
   -5  -11    9     -0.88      0.00
   -4  -11    9     -0.10      0.00
   -3  -11    9     -0.04      0.00
   -2  -11    9      0.31      0.00
   -1  -11    9      0.57      0.00
    0  -11    9      0.36      0.00
    1  -11    9     -0.61      0.00
    2  -11    9     -1.27      0.00
    3  -11    9      1.51      0.00
    4  -11    9     -0.55      0.00
    5  -11    9      0.46      0.00
    6  -11    9     -0.22      0.00
   -8  -10    9      0.60      0.00
   -7  -10    9     -0.55      0.00
   -6  -10    9      0.58      0.00
   -5  -10    9     -0.03      0.00
   -4  -10    9      0.32      0.00
   -3  -10    9      1.19      0.00
   -2  -10    9     -0.60      0.00
   -1  -10    9     -0.02      0.00
    0  -10    9     -0.34      0.00
    1  -10    9     -0.69      0.00
    2  -10    9     -2.04      0.00
    3  -10    9      1.70      0.00
    4  -10    9     -0.94      0.00
    5  -10    9      0.45      0.00
    6  -10    9     -0.77      0.00
    7  -10    9      0.92      0.00
   -9   -9    9      0.01      0.00
   -8   -9    9      1.13      0.00
   -7   -9    9     -0.55      0.00
   -6   -9    9      0.23      0.00
   -5   -9    9      0.34      0.00
   -4   -9    9     -0.65      0.00
   -3   -9    9      0.73      0.00
   -2   -9    9     -2.67      0.00
   -1   -9    9     -0.32      0.00
    0   -9    9     -0.07      0.00
    1   -9    9      0.09      0.00
    2   -9    9     -1.10      0.00
    3   -9    9      1.77      0.00
    4   -9    9     -0.33      0.00
    5   -9    9      0.64      0.00
    6   -9    9     -0.86      0.00
    7   -9    9      1.43      0.00
    8   -9    9     -0.41      0.00
   -9   -8    9      0.18      0.00
   -8   -8    9      0.52      0.00
   -7   -8    9     -0.98      0.00
   -6   -8    9     -0.36      0.00
   -5   -8    9      0.10      0.00
   -4   -8    9     -1.18      0.00
   -3   -8    9      1.12      0.00
   -2   -8    9     -3.02      0.00
   -1   -8    9      1.49      0.00
    0   -8    9      1.32      0.00
    1   -8    9      1.12      0.00
    2   -8    9     -0.09      0.00
    3   -8    9      0.69      0.00
    4   -8    9      0.11      0.00
    5   -8    9      0.33      0.00
    6   -8    9     -0.82      0.00
    7   -8    9      0.99      0.00
    8   -8    9     -0.82      0.00
   -9   -7    9     -0.63      0.00
   -8   -7    9     -0.27      0.00
   -7   -7    9     -1.00      0.00
   -6   -7    9     -0.01      0.00
   -5   -7    9      0.65      0.00
   -4   -7    9     -0.06      0.00
   -3   -7    9      2.18      0.00
   -2   -7    9     -2.51      0.00
   -1   -7    9      3.30      0.00
    0   -7    9      1.52      0.00
    1   -7    9      0.53      0.00
    2   -7    9     -0.69      0.00
    3   -7    9     -1.31      0.00
    4   -7    9     -0.03      0.00
    5   -7    9      0.04      0.00
    6   -7    9     -0.67      0.00
    7   -7    9      0.37      0.00
    8   -7    9     -0.29      0.00
    9   -7    9      0.72      0.00
   -9   -6    9     -0.78      0.00
   -8   -6    9      0.16      0.00
   -7   -6    9     -0.30      0.00
   -6   -6    9      0.68      0.00
   -5   -6    9      0.74      0.00
   -4   -6    9      0.18      0.00
   -3   -6    9      1.49      0.00
   -2   -6    9     -2.48      0.00
   -1   -6    9      3.63      0.00
    0   -6    9      0.59      0.00
    1   -6    9     -0.83      0.00
    2   -6    9     -1.10      0.00
    3   -6    9     -1.99      0.00
    4   -6    9      0.16      0.00
    5   -6    9      0.37      0.00
    6   -6    9     -0.89      0.00
    7   -6    9     -0.31      0.00
    8   -6    9      0.02      0.00
    9   -6    9      1.01      0.00
   -9   -5    9     -0.24      0.00
   -8   -5    9      0.44      0.00
   -7   -5    9      0.01      0.00
   -6   -5    9      0.50      0.00
   -5   -5    9     -0.14      0.00
   -4   -5    9     -0.27      0.00
   -3   -5    9      0.55      0.00
   -2   -5    9     -1.40      0.00
   -1   -5    9      3.16      0.00
    0   -5    9     -0.03      0.00
    1   -5    9     -1.37      0.00
    2   -5    9     -0.03      0.00
    3   -5    9     -1.17      0.00
    4   -5    9      0.81      0.00
    5   -5    9      1.21      0.00
    6   -5    9     -0.80      0.00
    7   -5    9      0.01      0.00
    8   -5    9      0.59      0.00
    9   -5    9      1.24      0.00
  -10   -4    9      1.10      0.00
   -9   -4    9     -1.07      0.00
   -8   -4    9     -0.48      0.00
   -7   -4    9      0.31      0.00
   -6   -4    9      0.02      0.00
   -5   -4    9     -0.57      0.00
   -4   -4    9      0.27      0.00
   -3   -4    9      0.48      0.00
   -2   -4    9      0.10      0.00
   -1   -4    9      1.45      0.00
    0   -4    9     -0.60      0.00
    1   -4    9     -1.27      0.00
    2   -4    9      0.74      0.00
    3   -4    9     -0.71      0.00
    4   -4    9      1.14      0.00
    5   -4    9      1.39      0.00
    6   -4    9     -0.38      0.00
    7   -4    9      0.70      0.00
    8   -4    9      0.96      0.00
    9   -4    9      1.24      0.00
   10   -4    9     -1.20      0.00
  -10   -3    9      0.26      0.00
   -9   -3    9     -2.25      0.00
   -8   -3    9     -0.58      0.00
   -7   -3    9      1.43      0.00
   -6   -3    9     -0.62      0.00
   -5   -3    9     -0.66      0.00
   -4   -3    9      0.86      0.00
   -3   -3    9     -0.19      0.00
   -2   -3    9      0.36      0.00
   -1   -3    9     -0.87      0.00
    0   -3    9     -0.83      0.00
    1   -3    9     -0.21      0.00
    2   -3    9      0.26      0.00
    3   -3    9     -0.55      0.00
    4   -3    9      0.89      0.00
    5   -3    9     -0.21      0.00
    6   -3    9     -0.66      0.00
    7   -3    9      0.08      0.00
    8   -3    9      0.07      0.00
    9   -3    9      0.57      0.00
   10   -3    9     -0.74      0.00
   -9   -2    9     -1.36      0.00
   -8   -2    9      0.71      0.00
   -7   -2    9      2.08      0.00
   -6   -2    9     -1.64      0.00
   -5   -2    9     -0.59      0.00
   -4   -2    9      1.06      0.00
   -3   -2    9     -0.91      0.00
   -2   -2    9      0.45      0.00
   -1   -2    9     -1.76      0.00
    0   -2    9      0.38      0.00
    1   -2    9      2.26      0.00
    2   -2    9     -0.69      0.00
    3   -2    9      0.77      0.00
    4   -2    9      0.56      0.00
    5   -2    9     -1.98      0.00
    6   -2    9     -0.29      0.00
    7   -2    9     -0.19      0.00
    8   -2    9     -0.49      0.00
    9   -2    9      0.72      0.00
   10   -2    9     -0.55      0.00
   -9   -1    9      0.09      0.00
   -8   -1    9      1.20      0.00
   -7   -1    9      1.49      0.00
   -6   -1    9     -1.84      0.00
   -5   -1    9      0.18      0.00
   -4   -1    9      1.43      0.00
   -3   -1    9     -0.70      0.00
   -2   -1    9      0.79      0.00
   -1   -1    9     -1.59      0.00
    0   -1    9      2.26      0.00
    1   -1    9      4.13      0.00
    2   -1    9     -2.58      0.00
    3   -1    9      2.31      0.00
    4   -1    9     -0.47      0.00
    5   -1    9     -2.53      0.00
    6   -1    9      1.04      0.00
    7   -1    9      0.64      0.00
    8   -1    9     -0.22      0.00
    9   -1    9      1.61      0.00
   10   -1    9     -1.02      0.00
   11   -1    9     -0.43      0.00
   -9    0    9      0.16      0.00
   -8    0    9      0.51      0.00
   -7    0    9      0.70      0.00
   -6    0    9     -1.14      0.00
   -5    0    9      0.60      0.00
   -4    0    9      1.36      0.00
   -3    0    9     -0.49      0.00
   -2    0    9      0.41      0.00
   -1    0    9     -1.66      0.00
    0    0    9      3.64      0.00
    1    0    9      3.41      0.00
    2    0    9     -5.66      0.00
    3    0    9      2.54      0.00
    4    0    9     -2.70      0.00
    5    0    9     -2.57      0.00
    6    0    9      1.25      0.00
    7    0    9      0.66      0.00
    8    0    9     -0.52      0.00
    9    0    9      1.41      0.00
   10    0    9     -2.05      0.00
   11    0    9      0.18      0.00
   -9    1    9     -0.10      0.00
   -8    1    9     -0.21      0.00
   -7    1    9      0.00      0.00
   -6    1    9     -0.82      0.00
   -5    1    9      0.06      0.00
   -4    1    9      0.78      0.00
   -3    1    9     -0.66      0.00
   -2    1    9     -0.37      0.00
   -1    1    9     -1.50      0.00
    0    1    9      4.51      0.00
    1    1    9      1.05      0.00
    2    1    9     -7.75      0.00
    3    1    9      2.73      0.00
    4    1    9     -3.84      0.00
    5    1    9     -1.52      0.00
    6    1    9      1.01      0.00
    7    1    9      0.23      0.00
    8    1    9     -0.75      0.00
    9    1    9      0.31      0.00
   10    1    9     -2.08      0.00
   11    1    9      0.82      0.00
   -9    2    9      0.23      0.00
   -8    2    9     -0.61      0.00
   -7    2    9     -0.48      0.00
   -6    2    9     -0.39      0.00
   -5    2    9     -0.01      0.00
   -4    2    9      0.56      0.00
   -3    2    9     -0.54      0.00
   -2    2    9     -0.61      0.00
   -1    2    9     -0.61      0.00
    0    2    9      4.42      0.00
    1    2    9     -1.08      0.00
    2    2    9     -7.46      0.00
    3    2    9      3.90      0.00
    4    2    9     -2.43      0.00
    5    2    9      0.67      0.00
    6    2    9      1.51      0.00
    7    2    9      0.25      0.00
    8    2    9      0.07      0.00
    9    2    9     -0.11      0.00
   10    2    9     -0.37      0.00
   11    2    9      0.90      0.00
   -9    3    9      0.82      0.00
   -8    3    9     -0.24      0.00
   -7    3    9      0.08      0.00
   -6    3    9      0.86      0.00
   -5    3    9      0.47      0.00
   -4    3    9      0.51      0.00
   -3    3    9     -0.08      0.00
   -2    3    9     -0.56      0.00
   -1    3    9      0.29      0.00
    0    3    9      2.67      0.00
    1    3    9     -2.08      0.00
    2    3    9     -5.80      0.00
    3    3    9      4.61      0.00
    4    3    9     -0.40      0.00
    5    3    9      1.37      0.00
    6    3    9      1.34      0.00
    7    3    9     -0.01      0.00
    8    3    9      1.25      0.00
    9    3    9      0.47      0.00
   10    3    9      1.25      0.00
   11    3    9      0.10      0.00
   -9    4    9      1.13      0.00
   -8    4    9      0.52      0.00
   -7    4    9      0.57      0.00
   -6    4    9      1.28      0.00
   -5    4    9     -0.19      0.00
   -4    4    9      0.04      0.00
   -3    4    9      0.00      0.00
   -2    4    9     -0.96      0.00
   -1    4    9      0.66      0.00
    0    4    9      0.07      0.00
    1    4    9     -1.34      0.00
    2    4    9     -3.79      0.00
    3    4    9      3.97      0.00
    4    4    9      0.85      0.00
    5    4    9     -0.16      0.00
    6    4    9      0.46      0.00
    7    4    9     -0.48      0.00
    8    4    9      1.58      0.00
    9    4    9      0.58      0.00
   10    4    9      0.55      0.00
   11    4    9     -1.05      0.00
   -8    5    9      0.33      0.00
   -7    5    9     -0.18      0.00
   -6    5    9      0.29      0.00
   -5    5    9     -1.65      0.00
   -4    5    9     -0.28      0.00
   -3    5    9     -0.40      0.00
   -2    5    9     -1.48      0.00
   -1    5    9      1.00      0.00
    0    5    9     -1.93      0.00
    1    5    9      0.84      0.00
    2    5    9     -2.04      0.00
    3    5    9      2.58      0.00
    4    5    9      1.93      0.00
    5    5    9     -1.90      0.00
    6    5    9      0.50      0.00
    7    5    9     -0.71      0.00
    8    5    9      0.77      0.00
    9    5    9     -0.22      0.00
   10    5    9     -1.29      0.00
   11    5    9     -1.23      0.00
   -8    6    9     -0.26      0.00
   -7    6    9     -0.58      0.00
   -6    6    9     -0.11      0.00
   -5    6    9     -2.04      0.00
   -4    6    9      0.55      0.00
   -3    6    9     -0.27      0.00
   -2    6    9     -1.02      0.00
   -1    6    9      1.79      0.00
    0    6    9     -2.81      0.00
    1    6    9      3.27      0.00
    2    6    9     -1.21      0.00
    3    6    9      1.17      0.00
    4    6    9      2.90      0.00
    5    6    9     -2.90      0.00
    6    6    9      1.30      0.00
    7    6    9     -0.91      0.00
    8    6    9      0.21      0.00
    9    6    9     -0.13      0.00
   10    6    9     -1.45      0.00
   11    6    9     -0.20      0.00
   -8    7    9     -0.29      0.00
   -7    7    9      0.03      0.00
   -6    7    9      0.31      0.00
   -5    7    9     -1.62      0.00
   -4    7    9      1.81      0.00
   -3    7    9      0.19      0.00
   -2    7    9     -0.13      0.00
   -1    7    9      2.23      0.00
    0    7    9     -2.94      0.00
    1    7    9      4.98      0.00
    2    7    9     -1.64      0.00
    3    7    9      0.10      0.00
    4    7    9      2.68      0.00
    5    7    9     -3.66      0.00
    6    7    9      1.70      0.00
    7    7    9     -1.16      0.00
    8    7    9      0.62      0.00
    9    7    9      0.69      0.00
   10    7    9     -0.69      0.00
   11    7    9      0.54      0.00
   -7    8    9      0.17      0.00
   -6    8    9      0.17      0.00
   -5    8    9     -1.66      0.00
   -4    8    9      2.05      0.00
   -3    8    9     -0.30      0.00
   -2    8    9      0.03      0.00
   -1    8    9      1.51      0.00
    0    8    9     -2.76      0.00
    1    8    9      5.21      0.00
    2    8    9     -3.34      0.00
    3    8    9     -0.56      0.00
    4    8    9      1.27      0.00
    5    8    9     -3.59      0.00
    6    8    9      1.93      0.00
    7    8    9     -1.32      0.00
    8    8    9      0.69      0.00
    9    8    9      0.25      0.00
   10    8    9     -1.04      0.00
   11    8    9      0.44      0.00
   -7    9    9     -0.13      0.00
   -6    9    9     -0.08      0.00
   -5    9    9     -1.53      0.00
   -4    9    9      1.72      0.00
   -3    9    9     -0.92      0.00
   -2    9    9      0.44      0.00
   -1    9    9      0.32      0.00
    0    9    9     -2.28      0.00
    1    9    9      4.07      0.00
    2    9    9     -5.05      0.00
    3    9    9     -0.02      0.00
    4    9    9      0.60      0.00
    5    9    9     -1.66      0.00
    6    9    9      2.55      0.00
    7    9    9     -1.54      0.00
    8    9    9      0.10      0.00
    9    9    9     -0.63      0.00
   10    9    9     -1.21      0.00
   11    9    9      0.75      0.00
   -6   10    9      0.21      0.00
   -5   10    9     -0.51      0.00
   -4   10    9      1.73      0.00
   -3   10    9     -0.48      0.00
   -2   10    9      1.41      0.00
   -1   10    9     -0.96      0.00
    0   10    9     -1.37      0.00
    1   10    9      2.90      0.00
    2   10    9     -4.91      0.00
    3   10    9      1.91      0.00
    4   10    9      1.21      0.00
    5   10    9      0.43      0.00
    6   10    9      2.32      0.00
    7   10    9     -2.29      0.00
    8   10    9     -0.01      0.00
    9   10    9     -0.07      0.00
   10   10    9      0.09      0.00
   11   10    9      1.65      0.00
   -6   11    9      0.15      0.00
   -5   11    9      0.29      0.00
   -4   11    9      1.11      0.00
   -3   11    9     -0.39      0.00
   -2   11    9      1.05      0.00
   -1   11    9     -2.21      0.00
    0   11    9     -0.05      0.00
    1   11    9      2.45      0.00
    2   11    9     -3.34      0.00
    3   11    9      3.11      0.00
    4   11    9      1.05      0.00
    5   11    9      0.26      0.00
    6   11    9      0.55      0.00
    7   11    9     -2.91      0.00
    8   11    9      0.73      0.00
    9   11    9      1.04      0.00
   10   11    9      1.06      0.00
   -5   12    9      0.11      0.00
   -4   12    9     -0.36      0.00
   -3   12    9     -0.98      0.00
   -2   12    9      0.00      0.00
   -1   12    9     -1.90      0.00
    0   12    9      1.26      0.00
    1   12    9      1.93      0.00
    2   12    9     -2.20      0.00
    3   12    9      2.24      0.00
    4   12    9     -0.20      0.00
    5   12    9     -0.80      0.00
    6   12    9     -0.83      0.00
    7   12    9     -2.05      0.00
    8   12    9      1.37      0.00
    9   12    9      0.93      0.00
   10   12    9      0.29      0.00
   -5   13    9     -0.11      0.00
   -4   13    9     -0.69      0.00
   -3   13    9     -0.28      0.00
   -2   13    9      0.34      0.00
   -1   13    9     -0.08      0.00
    0   13    9      1.28      0.00
    1   13    9      0.80      0.00
    2   13    9     -1.64      0.00
    3   13    9      0.65      0.00
    4   13    9     -0.84      0.00
    5   13    9     -0.64      0.00
    6   13    9     -0.97      0.00
    7   13    9     -0.37      0.00
    8   13    9      0.88      0.00
    9   13    9     -0.02      0.00
   10   13    9     -0.66      0.00
   -4   14    9      0.34      0.00
   -3   14    9      1.06      0.00
   -2   14    9      0.71      0.00
   -1   14    9      0.73      0.00
    0   14    9      0.02      0.00
    1   14    9      0.22      0.00
    2   14    9     -0.72      0.00
    3   14    9     -0.32      0.00
    4   14    9     -0.46      0.00
    5   14    9      0.16      0.00
    6   14    9     -0.82      0.00
    7   14    9      0.84      0.00
    8   14    9      0.09      0.00
    9   14    9     -0.18      0.00
   -3   15    9      0.93      0.00
   -2   15    9     -0.24      0.00
   -1   15    9      0.41      0.00
    0   15    9     -0.63      0.00
    1   15    9      0.71      0.00
    2   15    9     -0.07      0.00
    3   15    9     -0.79      0.00
    4   15    9      0.25      0.00
    5   15    9      0.74      0.00
    6   15    9     -0.28      0.00
    7   15    9      1.53      0.00
    8   15    9      0.03      0.00
   -2   16    9     -0.93      0.00
   -1   16    9      0.49      0.00
    0   16    9     -0.56      0.00
    1   16    9      0.69      0.00
    2   16    9     -0.54      0.00
    3   16    9     -0.80      0.00
    4   16    9      0.85      0.00
    5   16    9      0.78      0.00
    6   16    9      0.27      0.00
    7   16    9      1.02      0.00
    8   16    9     -0.37      0.00
    0   17    9     -0.81      0.00
    1   17    9      0.15      0.00
    2   17    9     -0.81      0.00
    3   17    9     -0.16      0.00
    4   17    9      0.85      0.00
    5   17    9     -0.04      0.00
    6   17    9     -0.06      0.00
    2   18    9     -0.14      0.00
    3   18    9      0.21      0.00
    4   18    9      0.35      0.00
    5   18    9     -0.77      0.00
   -4  -15   10      0.35      0.00
   -3  -15   10     -0.43      0.00
   -2  -15   10      1.81      0.00
   -1  -15   10     -1.26      0.00
    0  -15   10     -0.79      0.00
    1  -15   10     -0.05      0.00
   -5  -14   10      0.04      0.00
   -4  -14   10      0.44      0.00
   -3  -14   10     -0.29      0.00
   -2  -14   10      0.97      0.00
   -1  -14   10     -0.57      0.00
    0  -14   10     -0.91      0.00
    1  -14   10      0.31      0.00
    2  -14   10      0.38      0.00
    3  -14   10      0.99      0.00
   -6  -13   10      0.77      0.00
   -5  -13   10     -0.15      0.00
   -4  -13   10     -0.02      0.00
   -3  -13   10     -0.31      0.00
   -2  -13   10      0.71      0.00
   -1  -13   10      0.28      0.00
    0  -13   10     -0.45      0.00
    1  -13   10     -0.10      0.00
    2  -13   10      1.20      0.00
    3  -13   10      0.73      0.00
    4  -13   10     -0.63      0.00
   -7  -12   10      0.04      0.00
   -6  -12   10      0.54      0.00
   -5  -12   10     -0.15      0.00
   -4  -12   10      0.41      0.00
   -3  -12   10     -0.01      0.00
   -2  -12   10      0.84      0.00
   -1  -12   10      0.20      0.00
    0  -12   10     -0.15      0.00
    1  -12   10     -1.54      0.00
    2  -12   10      1.45      0.00
    3  -12   10     -0.15      0.00
    4  -12   10     -0.99      0.00
    5  -12   10      0.42      0.00
   -7  -11   10      0.76      0.00
   -6  -11   10      0.32      0.00
   -5  -11   10      0.12      0.00
   -4  -11   10      0.53      0.00
   -3  -11   10     -0.69      0.00
   -2  -11   10      0.04      0.00
   -1  -11   10     -0.49      0.00
    0  -11   10      0.12      0.00
    1  -11   10     -2.38      0.00
    2  -11   10      1.73      0.00
    3  -11   10      0.00      0.00
    4  -11   10     -0.56      0.00
    5  -11   10      0.82      0.00
    6  -11   10      0.00      0.00
   -8  -10   10     -0.66      0.00
   -7  -10   10      1.52      0.00
   -6  -10   10     -0.70      0.00
   -5  -10   10     -0.21      0.00
   -4  -10   10     -0.07      0.00
   -3  -10   10     -1.40      0.00
   -2  -10   10     -0.11      0.00
   -1  -10   10      0.12      0.00
    0  -10   10      1.05      0.00
    1  -10   10     -1.75      0.00
    2  -10   10      2.01      0.00
    3  -10   10      0.98      0.00
    4  -10   10      0.03      0.00
    5  -10   10      0.94      0.00
    6  -10   10     -0.65      0.00
    7  -10   10     -0.21      0.00
   -8   -9   10     -1.07      0.00
   -7   -9   10      1.96      0.00
   -6   -9   10     -1.91      0.00
   -5   -9   10      0.17      0.00
   -4   -9   10      0.66      0.00
   -3   -9   10     -0.50      0.00
   -2   -9   10      1.25      0.00
   -1   -9   10      1.12      0.00
    0   -9   10      1.53      0.00
    1   -9   10     -1.45      0.00
    2   -9   10      1.03      0.00
    3   -9   10      0.98      0.00
    4   -9   10     -0.24      0.00
    5   -9   10      0.00      0.00
    6   -9   10     -1.80      0.00
    7   -9   10      0.28      0.00
   -9   -8   10      0.25      0.00
   -8   -8   10     -0.75      0.00
   -7   -8   10      2.20      0.00
   -6   -8   10     -2.35      0.00
   -5   -8   10      1.23      0.00
   -4   -8   10      1.44      0.00
   -3   -8   10     -0.29      0.00
   -2   -8   10      1.53      0.00
   -1   -8   10     -0.05      0.00
    0   -8   10      0.77      0.00
    1   -8   10     -2.33      0.00
    2   -8   10     -0.41      0.00
    3   -8   10      0.40      0.00
    4   -8   10     -0.37      0.00
    5   -8   10     -0.74      0.00
    6   -8   10     -2.01      0.00
    7   -8   10      1.71      0.00
    8   -8   10      0.44      0.00
   -9   -7   10      0.57      0.00
   -8   -7   10     -0.12      0.00
   -7   -7   10      1.74      0.00
   -6   -7   10     -2.74      0.00
   -5   -7   10      1.30      0.00
   -4   -7   10      0.35      0.00
   -3   -7   10     -1.28      0.00
   -2   -7   10      0.58      0.00
   -1   -7   10     -2.08      0.00
    0   -7   10      0.71      0.00
    1   -7   10     -2.70      0.00
    2   -7   10     -0.24      0.00
    3   -7   10      0.61      0.00
    4   -7   10      0.35      0.00
    5   -7   10     -0.67      0.00
    6   -7   10     -1.66      0.00
    7   -7   10      2.49      0.00
    8   -7   10     -0.16      0.00
   -9   -6   10      0.70      0.00
   -8   -6   10     -0.12      0.00
   -7   -6   10      0.97      0.00
   -6   -6   10     -2.94      0.00
   -5   -6   10      1.60      0.00
   -4   -6   10     -0.48      0.00
   -3   -6   10     -0.56      0.00
   -2   -6   10      0.33      0.00
   -1   -6   10     -2.60      0.00
    0   -6   10      2.51      0.00
    1   -6   10     -2.21      0.00
    2   -6   10      1.04      0.00
    3   -6   10      0.80      0.00
    4   -6   10      0.84      0.00
    5   -6   10     -0.25      0.00
    6   -6   10     -1.18      0.00
    7   -6   10      2.61      0.00
    8   -6   10     -0.71      0.00
    9   -6   10     -0.73      0.00
   -9   -5   10      0.27      0.00
   -8   -5   10     -0.27      0.00
   -7   -5   10      1.03      0.00
   -6   -5   10     -2.56      0.00
   -5   -5   10      2.97      0.00
   -4   -5   10     -0.64      0.00
   -3   -5   10      0.88      0.00
   -2   -5   10     -0.04      0.00
   -1   -5   10     -2.32      0.00
    0   -5   10      4.68      0.00
    1   -5   10     -2.88      0.00
    2   -5   10      1.38      0.00
    3   -5   10     -0.40      0.00
    4   -5   10      0.06      0.00
    5   -5   10     -0.35      0.00
    6   -5   10     -1.10      0.00
    7   -5   10      1.90      0.00
    8   -5   10     -0.89      0.00
    9   -5   10     -0.11      0.00
   -9   -4   10      0.41      0.00
   -8   -4   10      0.14      0.00
   -7   -4   10      1.32      0.00
   -6   -4   10     -2.61      0.00
   -5   -4   10      3.61      0.00
   -4   -4   10     -1.91      0.00
   -3   -4   10      0.82      0.00
   -2   -4   10     -0.66      0.00
   -1   -4   10     -1.99      0.00
    0   -4   10      6.13      0.00
    1   -4   10     -5.28      0.00
    2   -4   10      1.15      0.00
    3   -4   10     -1.88      0.00
    4   -4   10     -1.18      0.00
    5   -4   10     -0.42      0.00
    6   -4   10     -1.27      0.00
    7   -4   10      0.64      0.00
    8   -4   10     -1.01      0.00
    9   -4   10     -0.09      0.00
   10   -4   10     -0.19      0.00
   -9   -3   10      1.20      0.00
   -8   -3   10      0.11      0.00
   -7   -3   10      0.77      0.00
   -6   -3   10     -2.67      0.00
   -5   -3   10      3.33      0.00
   -4   -3   10     -2.91      0.00
   -3   -3   10      0.79      0.00
   -2   -3   10      0.14      0.00
   -1   -3   10     -1.35      0.00
    0   -3   10      6.71      0.00
    1   -3   10     -7.76      0.00
    2   -3   10      2.10      0.00
    3   -3   10     -1.80      0.00
    4   -3   10     -1.26      0.00
    5   -3   10      1.33      0.00
    6   -3   10     -0.54      0.00
    7   -3   10      0.70      0.00
    8   -3   10     -0.33      0.00
    9   -3   10      0.11      0.00
   10   -3   10      0.06      0.00
   -9   -2   10      0.79      0.00
   -8   -2   10     -0.93      0.00
   -7   -2   10      0.41      0.00
   -6   -2   10     -1.55      0.00
   -5   -2   10      2.78      0.00
   -4   -2   10     -2.22      0.00
   -3   -2   10      1.45      0.00
   -2   -2   10      1.30      0.00
   -1   -2   10     -1.13      0.00
    0   -2   10      5.89      0.00
    1   -2   10     -9.28      0.00
    2   -2   10      3.64      0.00
    3   -2   10     -1.30      0.00
    4   -2   10     -0.95      0.00
    5   -2   10      3.57      0.00
    6   -2   10     -0.48      0.00
    7   -2   10      1.59      0.00
    8   -2   10      0.10      0.00
    9   -2   10      0.46      0.00
   10   -2   10      0.80      0.00
   -9   -1   10     -0.46      0.00
   -8   -1   10     -1.39      0.00
   -7   -1   10      1.18      0.00
   -6   -1   10     -0.65      0.00
   -5   -1   10      1.40      0.00
   -4   -1   10     -1.09      0.00
   -3   -1   10      1.20      0.00
   -2   -1   10      1.09      0.00
   -1   -1   10     -1.48      0.00
    0   -1   10      3.91      0.00
    1   -1   10     -9.75      0.00
    2   -1   10      4.32      0.00
    3   -1   10     -1.90      0.00
    4   -1   10     -1.04      0.00
    5   -1   10      3.86      0.00
    6   -1   10     -2.27      0.00
    7   -1   10      2.09      0.00
    8   -1   10     -0.78      0.00
    9   -1   10      0.47      0.00
   10   -1   10      1.06      0.00
   -9    0   10     -0.44      0.00
   -8    0   10     -0.68      0.00
   -7    0   10      2.01      0.00
   -6    0   10     -1.23      0.00
   -5    0   10      0.12      0.00
   -4    0   10     -0.12      0.00
   -3    0   10      0.20      0.00
   -2    0   10      0.51      0.00
   -1    0   10     -1.58      0.00
    0    0   10      2.01      0.00
    1    0   10     -8.80      0.00
    2    0   10      4.86      0.00
    3    0   10     -2.09      0.00
    4    0   10      0.29      0.00
    5    0   10      3.18      0.00
    6    0   10     -3.03      0.00
    7    0   10      2.97      0.00
    8    0   10     -1.74      0.00
    9    0   10      0.61      0.00
   10    0   10      0.71      0.00
   11    0   10     -0.21      0.00
   -9    1   10      0.46      0.00
   -8    1   10     -0.11      0.00
   -7    1   10      2.22      0.00
   -6    1   10     -1.85      0.00
   -5    1   10      0.40      0.00
   -4    1   10      0.69      0.00
   -3    1   10     -0.54      0.00
   -2    1   10      0.62      0.00
   -1    1   10     -1.80      0.00
    0    1   10      1.07      0.00
    1    1   10     -6.44      0.00
    2    1   10      5.72      0.00
    3    1   10     -1.13      0.00
    4    1   10      2.65      0.00
    5    1   10      1.99      0.00
    6    1   10     -1.95      0.00
    7    1   10      3.47      0.00
    8    1   10     -1.81      0.00
    9    1   10      1.21      0.00
   10    1   10      0.15      0.00
   11    1   10     -0.41      0.00
   -9    2   10      0.70      0.00
   -8    2   10     -0.11      0.00
   -7    2   10      2.14      0.00
   -6    2   10     -1.76      0.00
   -5    2   10      0.92      0.00
   -4    2   10      0.51      0.00
   -3    2   10     -1.05      0.00
   -2    2   10      0.85      0.00
   -1    2   10     -2.57      0.00
    0    2   10      1.53      0.00
    1    2   10     -3.52      0.00
    2    2   10      5.52      0.00
    3    2   10     -0.66      0.00
    4    2   10      3.04      0.00
    5    2   10     -0.52      0.00
    6    2   10     -1.06      0.00
    7    2   10      2.49      0.00
    8    2   10     -1.26      0.00
    9    2   10      1.49      0.00
   10    2   10     -0.86      0.00
   11    2   10     -0.21      0.00
   -8    3   10     -0.47      0.00
   -7    3   10      1.35      0.00
   -6    3   10     -2.11      0.00
   -5    3   10      0.33      0.00
   -4    3   10     -0.33      0.00
   -3    3   10     -1.26      0.00
   -2    3   10      0.96      0.00
   -1    3   10     -2.95      0.00
    0    3   10      3.28      0.00
    1    3   10     -1.28      0.00
    2    3   10      3.62      0.00
    3    3   10     -1.00      0.00
    4    3   10      1.72      0.00
    5    3   10     -2.51      0.00
    6    3   10     -0.42      0.00
    7    3   10      1.06      0.00
    8    3   10     -0.95      0.00
    9    3   10      0.41      0.00
   10    3   10     -2.45      0.00
   11    3   10      0.12      0.00
   -8    4   10     -0.98      0.00
   -7    4   10      0.31      0.00
   -6    4   10     -2.37      0.00
   -5    4   10      0.19      0.00
   -4    4   10     -0.39      0.00
   -3    4   10     -0.84      0.00
   -2    4   10      1.21      0.00
   -1    4   10     -2.50      0.00
    0    4   10      4.79      0.00
    1    4   10     -0.79      0.00
    2    4   10      1.15      0.00
    3    4   10     -1.05      0.00
    4    4   10      1.06      0.00
    5    4   10     -2.45      0.00
    6    4   10      0.38      0.00
    7    4   10      0.13      0.00
    8    4   10     -1.06      0.00
    9    4   10     -0.63      0.00
   10    4   10     -2.75      0.00
   11    4   10      0.93      0.00
   -8    5   10     -0.81      0.00
   -7    5   10      0.45      0.00
   -6    5   10     -1.39      0.00
   -5    5   10      1.24      0.00
   -4    5   10      0.07      0.00
   -3    5   10     -0.28      0.00
   -2    5   10      1.46      0.00
   -1    5   10     -1.85      0.00
    0    5   10      5.05      0.00
    1    5   10     -1.58      0.00
    2    5   10     -0.28      0.00
    3    5   10     -0.76      0.00
    4    5   10      1.26      0.00
    5    5   10     -1.80      0.00
    6    5   10      0.77      0.00
    7    5   10     -0.13      0.00
    8    5   10     -0.50      0.00
    9    5   10      0.28      0.00
   10    5   10     -1.05      0.00
   11    5   10      1.74      0.00
   -8    6   10      0.00      0.00
   -7    6   10      0.90      0.00
   -6    6   10     -0.47      0.00
   -5    6   10      1.55      0.00
   -4    6   10     -0.27      0.00
   -3    6   10     -0.21      0.00
   -2    6   10      1.29      0.00
   -1    6   10     -1.38      0.00
    0    6   10      4.44      0.00
    1    6   10     -2.45      0.00
    2    6   10     -0.44      0.00
    3    6   10     -0.83      0.00
    4    6   10      1.33      0.00
    5    6   10     -1.63      0.00
    6    6   10      0.60      0.00
    7    6   10     -0.12      0.00
    8    6   10      0.26      0.00
    9    6   10      1.19      0.00
   10    6   10     -0.15      0.00
   11    6   10      1.17      0.00
   -7    7   10      0.15      0.00
   -6    7   10     -0.39      0.00
   -5    7   10      0.60      0.00
   -4    7   10     -1.01      0.00
   -3    7   10     -0.19      0.00
   -2    7   10      0.63      0.00
   -1    7   10     -1.01      0.00
    0    7   10      3.20      0.00
    1    7   10     -3.23      0.00
    2    7   10     -0.19      0.00
    3    7   10     -1.05      0.00
    4    7   10      1.36      0.00
    5    7   10     -1.17      0.00
    6    7   10      0.14      0.00
    7    7   10     -0.37      0.00
    8    7   10      0.03      0.00
    9    7   10      0.44      0.00
   10    7   10     -0.90      0.00
   11    7   10     -0.07      0.00
   -7    8   10     -0.74      0.00
   -6    8   10      0.22      0.00
   -5    8   10      0.00      0.00
   -4    8   10     -0.91      0.00
   -3    8   10      0.53      0.00
   -2    8   10     -0.17      0.00
   -1    8   10     -0.44      0.00
    0    8   10      1.75      0.00
    1    8   10     -3.38      0.00
    2    8   10      0.74      0.00
    3    8   10     -0.46      0.00
    4    8   10      1.78      0.00
    5    8   10     -0.26      0.00
    6    8   10     -0.59      0.00
    7    8   10     -0.41      0.00
    8    8   10     -0.12      0.00
    9    8   10      0.08      0.00
   10    8   10     -1.00      0.00
   11    8   10     -0.18      0.00
   -6    9   10      1.21      0.00
   -5    9   10     -0.19      0.00
   -4    9   10     -0.49      0.00
   -3    9   10      1.27      0.00
   -2    9   10     -0.99      0.00
   -1    9   10      0.45      0.00
    0    9   10      1.05      0.00
    1    9   10     -2.23      0.00
    2    9   10      2.38      0.00
    3    9   10      0.18      0.00
    4    9   10      1.71      0.00
    5    9   10     -0.39      0.00
    6    9   10     -1.55      0.00
    7    9   10      0.13      0.00
    8    9   10      0.45      0.00
    9    9   10      0.80      0.00
   10    9   10     -0.44      0.00
   11    9   10      0.34      0.00
   -6   10   10      1.13      0.00
   -5   10   10     -0.75      0.00
   -4   10   10     -0.59      0.00
   -3   10   10      1.03      0.00
   -2   10   10     -1.47      0.00
   -1   10   10      1.21      0.00
    0   10   10      0.93      0.00
    1   10   10     -0.93      0.00
    2   10   10      2.94      0.00
    3   10   10     -0.79      0.00
    4   10   10      0.60      0.00
    5   10   10     -1.69      0.00
    6   10   10     -1.69      0.00
    7   10   10      0.80      0.00
    8   10   10      0.62      0.00
    9   10   10      0.78      0.00
   10   10   10     -0.96      0.00
   -5   11   10     -0.90      0.00
   -4   11   10     -0.35      0.00
   -3   11   10      0.54      0.00
   -2   11   10     -0.69      0.00
   -1   11   10      1.29      0.00
    0   11   10      0.40      0.00
    1   11   10     -0.63      0.00
    2   11   10      1.68      0.00
    3   11   10     -2.42      0.00
    4   11   10      0.00      0.00
    5   11   10     -2.07      0.00
    6   11   10     -0.13      0.00
    7   11   10      1.09      0.00
    8   11   10     -0.01      0.00
    9   11   10     -0.06      0.00
   10   11   10     -1.77      0.00
   -5   12   10     -0.10      0.00
   -4   12   10      0.57      0.00
   -3   12   10      0.39      0.00
   -2   12   10      0.54      0.00
   -1   12   10      0.23      0.00
    0   12   10     -0.60      0.00
    1   12   10     -0.42      0.00
    2   12   10      0.13      0.00
    3   12   10     -2.51      0.00
    4   12   10      0.69      0.00
    5   12   10     -1.05      0.00
    6   12   10      1.43      0.00
    7   12   10      0.44      0.00
    8   12   10     -0.65      0.00
    9   12   10     -0.18      0.00
   10   12   10     -1.27      0.00
   -4   13   10      0.67      0.00
   -3   13   10     -0.32      0.00
   -2   13   10      0.42      0.00
   -1   13   10     -1.21      0.00
    0   13   10     -0.87      0.00
    1   13   10      0.73      0.00
    2   13   10     -0.52      0.00
    3   13   10     -1.05      0.00
    4   13   10      1.39      0.00
    5   13   10     -0.04      0.00
    6   13   10      1.36      0.00
    7   13   10     -0.38      0.00
    8   13   10     -0.47      0.00
    9   13   10      0.56      0.00
   -3   14   10     -1.17      0.00
   -2   14   10     -0.32      0.00
   -1   14   10     -1.18      0.00
    0   14   10     -0.03      0.00
    1   14   10      1.74      0.00
    2   14   10     -0.76      0.00
    3   14   10      0.19      0.00
    4   14   10      1.14      0.00
    5   14   10      0.38      0.00
    6   14   10      0.45      0.00
    7   14   10     -0.33      0.00
    8   14   10     -0.03      0.00
    9   14   10      0.62      0.00
   -2   15   10     -0.21      0.00
   -1   15   10     -0.09      0.00
    0   15   10      0.32      0.00
    1   15   10      1.19      0.00
    2   15   10     -1.04      0.00
    3   15   10      0.19      0.00
    4   15   10      0.31      0.00
    5   15   10      0.29      0.00
    6   15   10     -0.57      0.00
    7   15   10     -0.20      0.00
    8   15   10     -0.49      0.00
   -1   16   10      0.38      0.00
    0   16   10     -0.15      0.00
    1   16   10      0.38      0.00
    2   16   10     -0.78      0.00
    3   16   10     -0.25      0.00
    4   16   10     -0.13      0.00
    5   16   10      0.07      0.00
    6   16   10     -1.29      0.00
    7   16   10     -0.13      0.00
    1   17   10      0.62      0.00
    2   17   10     -0.29      0.00
    3   17   10     -0.24      0.00
    4   17   10      0.31      0.00
    5   17   10      0.28      0.00
    6   17   10     -1.01      0.00
   -2  -15   11     -0.89      0.00
   -1  -15   11     -0.47      0.00
    0  -15   11      0.11      0.00
   -4  -14   11     -0.69      0.00
   -3  -14   11     -0.22      0.00
   -2  -14   11     -0.21      0.00
   -1  -14   11     -0.11      0.00
    0  -14   11     -0.22      0.00
    1  -14   11      0.42      0.00
    2  -14   11     -0.66      0.00
   -5  -13   11     -0.48      0.00
   -4  -13   11     -0.27      0.00
   -3  -13   11     -0.01      0.00
   -2  -13   11      0.19      0.00
   -1  -13   11     -0.46      0.00
    0  -13   11     -0.94      0.00
    1  -13   11     -0.07      0.00
    2  -13   11     -0.40      0.00
    3  -13   11     -0.14      0.00
    4  -13   11     -0.09      0.00
   -6  -12   11     -0.26      0.00
   -5  -12   11     -0.64      0.00
   -4  -12   11      0.00      0.00
   -3  -12   11     -0.65      0.00
   -2  -12   11      0.00      0.00
   -1  -12   11     -0.71      0.00
    0  -12   11     -1.04      0.00
    1  -12   11      0.29      0.00
    2  -12   11      0.51      0.00
    3  -12   11      0.32      0.00
    4  -12   11     -0.05      0.00
    5  -12   11      0.87      0.00
   -7  -11   11     -0.13      0.00
   -6  -11   11     -0.42      0.00
   -5  -11   11     -0.59      0.00
   -4  -11   11      0.39      0.00
   -3  -11   11     -0.69      0.00
   -2  -11   11      0.56      0.00
   -1  -11   11      0.04      0.00
    0  -11   11     -0.47      0.00
    1  -11   11      0.88      0.00
    2  -11   11      0.67      0.00
    3  -11   11      0.54      0.00
    4  -11   11     -0.79      0.00
    5  -11   11      0.90      0.00
    6  -11   11     -0.56      0.00
   -7  -10   11     -0.85      0.00
   -6  -10   11      0.27      0.00
   -5  -10   11      0.41      0.00
   -4  -10   11      0.98      0.00
   -3  -10   11     -0.01      0.00
   -2  -10   11      0.68      0.00
   -1  -10   11      0.28      0.00
    0  -10   11     -0.54      0.00
    1  -10   11      0.16      0.00
    2  -10   11     -0.41      0.00
    3  -10   11      0.24      0.00
    4  -10   11     -1.93      0.00
    5  -10   11      0.98      0.00
    6  -10   11     -0.90      0.00
   -8   -9   11      0.61      0.00
   -7   -9   11     -1.02      0.00
   -6   -9   11      0.99      0.00
   -5   -9   11      0.83      0.00
   -4   -9   11      0.00      0.00
   -3   -9   11     -0.42      0.00
   -2   -9   11     -0.97      0.00
   -1   -9   11     -0.26      0.00
    0   -9   11     -0.79      0.00
    1   -9   11     -1.05      0.00
    2   -9   11     -0.72      0.00
    3   -9   11      0.45      0.00
    4   -9   11     -1.67      0.00
    5   -9   11      1.72      0.00
    6   -9   11     -0.76      0.00
    7   -9   11      1.70      0.00
   -8   -8   11      0.46      0.00
   -7   -8   11     -0.85      0.00
   -6   -8   11      0.80      0.00
   -5   -8   11      0.29      0.00
   -4   -8   11     -1.24      0.00
   -3   -8   11     -0.47      0.00
   -2   -8   11     -1.93      0.00
   -1   -8   11      0.83      0.00
    0   -8   11      0.03      0.00
    1   -8   11     -1.15      0.00
    2   -8   11      0.48      0.00
    3   -8   11      0.94      0.00
    4   -8   11     -0.27      0.00
    5   -8   11      1.80      0.00
    6   -8   11     -1.15      0.00
    7   -8   11      1.61      0.00
    8   -8   11     -2.12      0.00
   -8   -7   11      0.05      0.00
   -7   -7   11     -0.11      0.00
   -6   -7   11      0.64      0.00
   -5   -7   11      0.48      0.00
   -4   -7   11     -0.40      0.00
   -3   -7   11      0.73      0.00
   -2   -7   11     -1.27      0.00
   -1   -7   11      3.15      0.00
    0   -7   11      0.52      0.00
    1   -7   11     -0.78      0.00
    2   -7   11      1.04      0.00
    3   -7   11      0.47      0.00
    4   -7   11      0.66      0.00
    5   -7   11      0.61      0.00
    6   -7   11     -1.70      0.00
    7   -7   11      1.56      0.00
    8   -7   11     -1.83      0.00
   -8   -6   11      0.00      0.00
   -7   -6   11      0.66      0.00
   -6   -6   11      0.51      0.00
   -5   -6   11      0.61      0.00
   -4   -6   11      0.40      0.00
   -3   -6   11      0.60      0.00
   -2   -6   11     -1.08      0.00
   -1   -6   11      4.03      0.00
    0   -6   11     -0.86      0.00
    1   -6   11     -1.04      0.00
    2   -6   11     -0.07      0.00
    3   -6   11     -0.57      0.00
    4   -6   11      0.59      0.00
    5   -6   11     -0.81      0.00
    6   -6   11     -1.75      0.00
    7   -6   11      1.89      0.00
    8   -6   11     -0.99      0.00
   -9   -5   11     -0.74      0.00
   -8   -5   11      0.27      0.00
   -7   -5   11      0.55      0.00
   -6   -5   11     -0.14      0.00
   -5   -5   11     -0.21      0.00
   -4   -5   11     -0.11      0.00
   -3   -5   11     -0.45      0.00
   -2   -5   11     -1.03      0.00
   -1   -5   11      3.31      0.00
    0   -5   11     -2.58      0.00
    1   -5   11     -1.32      0.00
    2   -5   11     -0.90      0.00
    3   -5   11     -0.61      0.00
    4   -5   11      0.55      0.00
    5   -5   11     -0.90      0.00
    6   -5   11     -1.04      0.00
    7   -5   11      2.18      0.00
    8   -5   11     -0.94      0.00
    9   -5   11      1.07      0.00
   -9   -4   11     -0.90      0.00
   -8   -4   11      0.53      0.00
   -7   -4   11      0.39      0.00
   -6   -4   11     -0.40      0.00
   -5   -4   11     -0.16      0.00
   -4   -4   11      0.07      0.00
   -3   -4   11      0.00      0.00
   -2   -4   11     -0.26      0.00
   -1   -4   11      1.92      0.00
    0   -4   11     -2.64      0.00
    1   -4   11     -0.89      0.00
    2   -4   11      0.08      0.00
    3   -4   11      0.35      0.00
    4   -4   11      1.14      0.00
    5   -4   11      0.34      0.00
    6   -4   11      0.24      0.00
    7   -4   11      2.33      0.00
    8   -4   11     -1.00      0.00
    9   -4   11      1.52      0.00
   -9   -3   11     -1.18      0.00
   -8   -3   11      0.86      0.00
   -7   -3   11      0.98      0.00
   -6   -3   11     -0.59      0.00
   -5   -3   11      0.85      0.00
   -4   -3   11      0.40      0.00
   -3   -3   11      0.45      0.00
   -2   -3   11     -0.35      0.00
   -1   -3   11      0.20      0.00
    0   -3   11     -1.21      0.00
    1   -3   11     -0.46      0.00
    2   -3   11      1.08      0.00
    3   -3   11      0.35      0.00
    4   -3   11      0.82      0.00
    5   -3   11      0.45      0.00
    6   -3   11      0.65      0.00
    7   -3   11      1.47      0.00
    8   -3   11     -1.12      0.00
    9   -3   11      2.11      0.00
   10   -3   11     -1.52      0.00
   -9   -2   11     -0.81      0.00
   -8   -2   11      1.40      0.00
   -7   -2   11      1.24      0.00
   -6   -2   11     -1.93      0.00
   -5   -2   11      1.45      0.00
   -4   -2   11     -0.62      0.00
   -3   -2   11     -0.52      0.00
   -2   -2   11     -1.11      0.00
   -1   -2   11     -0.68      0.00
    0   -2   11      0.41      0.00
    1   -2   11     -0.75      0.00
    2   -2   11      0.42      0.00
    3   -2   11     -0.35      0.00
    4   -2   11     -0.46      0.00
    5   -2   11     -0.46      0.00
    6   -2   11      0.76      0.00
    7   -2   11      0.09      0.00
    8   -2   11     -1.37      0.00
    9   -2   11      1.86      0.00
   10   -2   11     -2.19      0.00
   -9   -1   11      0.47      0.00
   -8   -1   11      1.45      0.00
   -7   -1   11      0.35      0.00
   -6   -1   11     -3.07      0.00
   -5   -1   11      2.01      0.00
   -4   -1   11     -1.58      0.00
   -3   -1   11     -1.11      0.00
   -2   -1   11     -0.69      0.00
   -1   -1   11     -0.26      0.00
    0   -1   11      1.31      0.00
    1   -1   11     -1.05      0.00
    2   -1   11     -0.41      0.00
    3   -1   11      1.00      0.00
    4   -1   11     -0.82      0.00
    5   -1   11      0.17      0.00
    6   -1   11      1.82      0.00
    7   -1   11     -0.50      0.00
    8   -1   11     -1.35      0.00
    9   -1   11      1.29      0.00
   10   -1   11     -2.62      0.00
   -8    0   11      0.45      0.00
   -7    0   11     -0.65      0.00
   -6    0   11     -2.38      0.00
   -5    0   11      2.43      0.00
   -4    0   11     -1.49      0.00
   -3    0   11     -0.85      0.00
   -2    0   11      0.26      0.00
   -1    0   11      0.23      0.00
    0    0   11      1.68      0.00
    1    0   11     -0.77      0.00
    2    0   11     -0.22      0.00
    3    0   11      3.42      0.00
    4    0   11     -1.40      0.00
    5    0   11      1.21      0.00
    6    0   11      1.79      0.00
    7    0   11     -0.64      0.00
    8    0   11     -1.03      0.00
    9    0   11      1.22      0.00
   10    0   11     -2.05      0.00
   -8    1   11     -0.64      0.00
   -7    1   11     -0.74      0.00
   -6    1   11     -1.22      0.00
   -5    1   11      1.53      0.00
   -4    1   11     -0.98      0.00
   -3    1   11     -0.80      0.00
   -2    1   11      0.59      0.00
   -1    1   11      0.68      0.00
    0    1   11      2.29      0.00
    1    1   11     -0.80      0.00
    2    1   11     -0.16      0.00
    3    1   11      3.55      0.00
    4    1   11     -3.43      0.00
    5    1   11      0.98      0.00
    6    1   11      0.02      0.00
    7    1   11     -0.19      0.00
    8    1   11     -0.63      0.00
    9    1   11      0.96      0.00
   10    1   11     -1.30      0.00
   -8    2   11     -0.95      0.00
   -7    2   11     -0.36      0.00
   -6    2   11     -1.06      0.00
   -5    2   11      0.34      0.00
   -4    2   11     -0.05      0.00
   -3    2   11     -0.83      0.00
   -2    2   11      0.78      0.00
   -1    2   11      1.54      0.00
    0    2   11      2.27      0.00
    1    2   11     -2.21      0.00
    2    2   11     -0.78      0.00
    3    2   11      1.99      0.00
    4    2   11     -4.26      0.00
    5    2   11      0.99      0.00
    6    2   11     -1.02      0.00
    7    2   11      0.95      0.00
    8    2   11     -0.80      0.00
    9    2   11     -0.41      0.00
   10    2   11     -1.00      0.00
   11    2   11      0.80      0.00
   -8    3   11     -0.68      0.00
   -7    3   11      0.02      0.00
   -6    3   11     -0.90      0.00
   -5    3   11      0.55      0.00
   -4    3   11      0.93      0.00
   -3    3   11     -0.80      0.00
   -2    3   11      0.79      0.00
   -1    3   11      1.71      0.00
    0    3   11      0.34      0.00
    1    3   11     -3.75      0.00
    2    3   11     -0.95      0.00
    3    3   11      1.50      0.00
    4    3   11     -2.62      0.00
    5    3   11      1.33      0.00
    6    3   11     -0.76      0.00
    7    3   11      1.62      0.00
    8    3   11     -1.01      0.00
    9    3   11     -1.07      0.00
   10    3   11      0.06      0.00
   11    3   11      0.36      0.00
   -8    4   11     -0.16      0.00
   -7    4   11      0.30      0.00
   -6    4   11     -0.20      0.00
   -5    4   11      0.94      0.00
   -4    4   11      0.78      0.00
   -3    4   11     -0.98      0.00
   -2    4   11      0.43      0.00
   -1    4   11      1.09      0.00
    0    4   11     -1.76      0.00
    1    4   11     -2.81      0.00
    2    4   11     -0.15      0.00
    3    4   11      2.18      0.00
    4    4   11     -0.81      0.00
    5    4   11      0.66      0.00
    6    4   11     -0.08      0.00
    7    4   11      1.55      0.00
    8    4   11     -0.10      0.00
    9    4   11     -0.11      0.00
   10    4   11      1.13      0.00
   11    4   11      0.12      0.00
   -8    5   11      0.08      0.00
   -7    5   11     -0.10      0.00
   -6    5   11     -0.01      0.00
   -5    5   11      0.05      0.00
   -4    5   11      0.10      0.00
   -3    5   11     -0.87      0.00
   -2    5   11      0.40      0.00
   -1    5   11      0.79      0.00
    0    5   11     -2.22      0.00
    1    5   11     -0.03      0.00
    2    5   11      0.16      0.00
    3    5   11      2.49      0.00
    4    5   11     -0.11      0.00
    5    5   11     -0.66      0.00
    6    5   11      0.72      0.00
    7    5   11      0.75      0.00
    8    5   11      0.46      0.00
    9    5   11     -0.19      0.00
   10    5   11     -0.13      0.00
   11    5   11     -0.56      0.00
   -7    6   11     -0.78      0.00
   -6    6   11     -0.24      0.00
   -5    6   11     -0.78      0.00
   -4    6   11      0.51      0.00
   -3    6   11     -0.36      0.00
   -2    6   11      0.52      0.00
   -1    6   11      0.44      0.00
    0    6   11     -2.18      0.00
    1    6   11      1.82      0.00
    2    6   11     -0.73      0.00
    3    6   11      2.20      0.00
    4    6   11      0.22      0.00
    5    6   11     -1.79      0.00
    6    6   11      1.34      0.00
    7    6   11     -0.63      0.00
    8    6   11     -0.06      0.00
    9    6   11     -1.35      0.00
   10    6   11     -1.69      0.00
   11    6   11     -0.40      0.00
   -7    7   11     -0.54      0.00
   -6    7   11     -0.06      0.00
   -5    7   11     -0.46      0.00
   -4    7   11      1.50      0.00
   -3    7   11     -0.41      0.00
   -2    7   11      0.27      0.00
   -1    7   11     -0.14      0.00
    0    7   11     -2.01      0.00
    1    7   11      2.79      0.00
    2    7   11     -1.47      0.00
    3    7   11      2.05      0.00
    4    7   11      0.42      0.00
    5    7   11     -2.59      0.00
    6    7   11      1.87      0.00
    7    7   11     -1.42      0.00
    8    7   11      0.11      0.00
    9    7   11     -0.99      0.00
   10    7   11     -0.80      0.00
   11    7   11      0.97      0.00
   -6    8   11     -0.05      0.00
   -5    8   11     -0.04      0.00
   -4    8   11      1.61      0.00
   -3    8   11     -1.06      0.00
   -2    8   11      0.23      0.00
   -1    8   11     -0.13      0.00
    0    8   11     -0.94      0.00
    1    8   11      3.61      0.00
    2    8   11     -2.05      0.00
    3    8   11      1.87      0.00
    4    8   11     -0.11      0.00
    5    8   11     -2.86      0.00
    6    8   11      2.32      0.00
    7    8   11     -1.60      0.00
    8    8   11      0.83      0.00
    9    8   11      0.01      0.00
   10    8   11      0.58      0.00
   -6    9   11     -0.40      0.00
   -5    9   11      0.10      0.00
   -4    9   11      1.07      0.00
   -3    9   11     -1.30      0.00
   -2    9   11      0.70      0.00
   -1    9   11     -0.05      0.00
    0    9   11     -0.01      0.00
    1    9   11      2.96      0.00
    2    9   11     -3.41      0.00
    3    9   11      1.57      0.00
    4    9   11     -1.03      0.00
    5    9   11     -2.07      0.00
    6    9   11      2.31      0.00
    7    9   11     -1.93      0.00
    8    9   11      0.98      0.00
    9    9   11     -0.09      0.00
   10    9   11      0.49      0.00
   -5   10   11      0.59      0.00
   -4   10   11      0.62      0.00
   -3   10   11     -0.82      0.00
   -2   10   11      0.85      0.00
   -1   10   11     -0.75      0.00
    0   10   11      0.10      0.00
    1   10   11      1.07      0.00
    2   10   11     -4.25      0.00
    3   10   11      2.07      0.00
    4   10   11     -1.19      0.00
    5   10   11     -0.41      0.00
    6   10   11      1.73      0.00
    7   10   11     -2.12      0.00
    8   10   11      1.07      0.00
    9   10   11     -0.36      0.00
   10   10   11      0.23      0.00
   -5   11   11      0.87      0.00
   -4   11   11     -0.15      0.00
   -3   11   11     -0.34      0.00
   -2   11   11      0.22      0.00
   -1   11   11     -1.24      0.00
    0   11   11      0.51      0.00
    1   11   11      0.08      0.00
    2   11   11     -3.10      0.00
    3   11   11      3.07      0.00
    4   11   11     -0.69      0.00
    5   11   11      0.62      0.00
    6   11   11      0.54      0.00
    7   11   11     -1.89      0.00
    8   11   11      1.42      0.00
    9   11   11     -0.02      0.00
   10   11   11      0.58      0.00
   -4   12   11     -1.16      0.00
   -3   12   11     -0.04      0.00
   -2   12   11     -0.37      0.00
   -1   12   11     -0.31      0.00
    0   12   11      1.32      0.00
    1   12   11      0.29      0.00
    2   12   11     -1.21      0.00
    3   12   11      3.02      0.00
    4   12   11     -0.35      0.00
    5   12   11      0.19      0.00
    6   12   11     -0.57      0.00
    7   12   11     -1.20      0.00
    8   12   11      1.50      0.00
    9   12   11      0.32      0.00
   -3   13   11      0.60      0.00
   -2   13   11     -0.18      0.00
   -1   13   11      1.21      0.00
    0   13   11      1.00      0.00
    1   13   11      0.22      0.00
    2   13   11     -0.44      0.00
    3   13   11      1.33      0.00
    4   13   11     -0.33      0.00
    5   13   11     -0.83      0.00
    6   13   11     -0.66      0.00
    7   13   11     -0.36      0.00
    8   13   11      0.90      0.00
    9   13   11      0.20      0.00
   -3   14   11      1.11      0.00
   -2   14   11      0.01      0.00
   -1   14   11      1.55      0.00
    0   14   11     -0.68      0.00
    1   14   11     -0.29      0.00
    2   14   11     -0.56      0.00
    3   14   11     -0.78      0.00
    4   14   11     -0.05      0.00
    5   14   11     -1.45      0.00
    6   14   11     -0.10      0.00
    7   14   11     -0.17      0.00
    8   14   11     -0.05      0.00
   -2   15   11     -0.40      0.00
   -1   15   11      1.05      0.00
    0   15   11     -1.58      0.00
    1   15   11      0.08      0.00
    2   15   11     -0.16      0.00
    3   15   11     -1.53      0.00
    4   15   11      0.99      0.00
    5   15   11     -1.25      0.00
    6   15   11      0.64      0.00
    7   15   11     -0.24      0.00
    8   15   11     -0.12      0.00
    0   16   11     -1.04      0.00
    1   16   11      0.84      0.00
    2   16   11      0.35      0.00
    3   16   11     -1.12      0.00
    4   16   11      1.85      0.00
    5   16   11     -0.81      0.00
    6   16   11      1.30      0.00
    7   16   11     -0.08      0.00
    2   17   11     -0.15      0.00
    3   17   11     -0.82      0.00
    4   17   11      1.30      0.00
    5   17   11     -0.92      0.00
   -3  -14   12      0.30      0.00
   -2  -14   12      0.13      0.00
   -1  -14   12     -0.84      0.00
    0  -14   12     -0.59      0.00
    1  -14   12      0.47      0.00
   -4  -13   12      0.23      0.00
   -3  -13   12     -0.11      0.00
   -2  -13   12     -0.14      0.00
   -1  -13   12     -0.55      0.00
    0  -13   12     -0.54      0.00
    1  -13   12      1.23      0.00
    2  -13   12      0.37      0.00
    3  -13   12      0.13      0.00
   -5  -12   12     -0.03      0.00
   -4  -12   12      0.30      0.00
   -3  -12   12      0.19      0.00
   -2  -12   12      0.44      0.00
   -1  -12   12      0.04      0.00
    0  -12   12     -0.41      0.00
    1  -12   12      1.05      0.00
    2  -12   12      0.38      0.00
    3  -12   12     -0.31      0.00
    4  -12   12      0.37      0.00
   -6  -11   12     -0.11      0.00
   -5  -11   12      0.05      0.00
   -4  -11   12      0.49      0.00
   -3  -11   12      0.00      0.00
   -2  -11   12      0.38      0.00
   -1  -11   12     -0.36      0.00
    0  -11   12     -1.05      0.00
    1  -11   12      0.02      0.00
    2  -11   12      0.59      0.00
    3  -11   12     -0.48      0.00
    4  -11   12      0.22      0.00
    5  -11   12     -0.10      0.00
   -7  -10   12      1.40      0.00
   -6  -10   12     -1.00      0.00
   -5  -10   12     -0.53      0.00
   -4  -10   12      0.11      0.00
   -3  -10   12     -1.00      0.00
   -2  -10   12     -0.04      0.00
   -1  -10   12     -0.69      0.00
    0  -10   12     -1.30      0.00
    1  -10   12     -0.03      0.00
    2  -10   12      1.62      0.00
    3  -10   12      0.26      0.00
    4  -10   12      0.14      0.00
    5  -10   12      0.23      0.00
    6  -10   12     -0.34      0.00
   -7   -9   12      1.04      0.00
   -6   -9   12     -2.08      0.00
   -5   -9   12     -0.20      0.00
   -4   -9   12      0.52      0.00
   -3   -9   12     -0.84      0.00
   -2   -9   12      0.97      0.00
   -1   -9   12     -0.05      0.00
    0   -9   12     -0.48      0.00
    1   -9   12      0.60      0.00
    2   -9   12      2.36      0.00
    3   -9   12      0.71      0.00
    4   -9   12     -0.50      0.00
    5   -9   12     -0.06      0.00
    6   -9   12     -0.52      0.00
   -7   -8   12      0.70      0.00
   -6   -8   12     -2.20      0.00
   -5   -8   12      1.39      0.00
   -4   -8   12      1.13      0.00
   -3   -8   12     -0.39      0.00
   -2   -8   12      1.85      0.00
   -1   -8   12     -0.54      0.00
    0   -8   12      0.10      0.00
    1   -8   12     -0.11      0.00
    2   -8   12      1.79      0.00
    3   -8   12      0.14      0.00
    4   -8   12     -1.47      0.00
    5   -8   12     -0.72      0.00
    6   -8   12     -0.24      0.00
    7   -8   12      0.74      0.00
   -8   -7   12      0.17      0.00
   -7   -7   12      0.17      0.00
   -6   -7   12     -2.05      0.00
   -5   -7   12      2.00      0.00
   -4   -7   12     -0.06      0.00
   -3   -7   12     -1.24      0.00
   -2   -7   12      1.20      0.00
   -1   -7   12     -2.45      0.00
    0   -7   12      0.49      0.00
    1   -7   12     -1.90      0.00
    2   -7   12      1.12      0.00
    3   -7   12     -0.48      0.00
    4   -7   12     -1.75      0.00
    5   -7   12     -0.64      0.00
    6   -7   12      0.48      0.00
    7   -7   12      1.52      0.00
    8   -7   12     -0.57      0.00
   -8   -6   12      0.25      0.00
   -7   -6   12     -0.33      0.00
   -6   -6   12     -1.77      0.00
   -5   -6   12      1.79      0.00
   -4   -6   12     -1.32      0.00
   -3   -6   12     -1.27      0.00
   -2   -6   12      0.76      0.00
   -1   -6   12     -3.19      0.00
    0   -6   12      1.66      0.00
    1   -6   12     -2.99      0.00
    2   -6   12      1.57      0.00
    3   -6   12     -0.32      0.00
    4   -6   12     -0.85      0.00
    5   -6   12      0.43      0.00
    6   -6   12      0.78      0.00
    7   -6   12      1.57      0.00
    8   -6   12     -1.86      0.00
   -8   -5   12      0.27      0.00
   -7   -5   12     -0.14      0.00
   -6   -5   12     -1.02      0.00
   -5   -5   12      2.15      0.00
   -4   -5   12     -1.24      0.00
   -3   -5   12      0.08      0.00
   -2   -5   12      0.65      0.00
   -1   -5   12     -2.34      0.00
    0   -5   12      2.89      0.00
    1   -5   12     -3.11      0.00
    2   -5   12      2.54      0.00
    3   -5   12     -0.02      0.00
    4   -5   12      0.47      0.00
    5   -5   12      1.36      0.00
    6   -5   12      0.26      0.00
    7   -5   12      1.19      0.00
    8   -5   12     -2.09      0.00
    9   -5   12      0.82      0.00
   -8   -4   12      0.02      0.00
   -7   -4   12      0.04      0.00
   -6   -4   12     -0.93      0.00
   -5   -4   12      2.18      0.00
   -4   -4   12     -1.83      0.00
   -3   -4   12      0.58      0.00
   -2   -4   12     -0.18      0.00
   -1   -4   12     -1.23      0.00
    0   -4   12      3.19      0.00
    1   -4   12     -3.41      0.00
    2   -4   12      2.68      0.00
    3   -4   12     -0.64      0.00
    4   -4   12      0.77      0.00
    5   -4   12      0.91      0.00
    6   -4   12     -0.94      0.00
    7   -4   12      0.54      0.00
    8   -4   12     -1.48      0.00
    9   -4   12      1.11      0.00
   -8   -3   12     -0.48      0.00
   -7   -3   12     -0.31      0.00
   -6   -3   12     -1.40      0.00
   -5   -3   12      1.81      0.00
   -4   -3   12     -3.01      0.00
   -3   -3   12      0.88      0.00
   -2   -3   12     -0.30      0.00
   -1   -3   12     -0.31      0.00
    0   -3   12      2.73      0.00
    1   -3   12     -4.44      0.00
    2   -3   12      2.49      0.00
    3   -3   12     -1.36      0.00
    4   -3   12      0.65      0.00
    5   -3   12      0.60      0.00
    6   -3   12     -1.43      0.00
    7   -3   12      0.25      0.00
    8   -3   12     -0.98      0.00
    9   -3   12      0.49      0.00
   -8   -2   12     -0.92      0.00
   -7   -2   12     -0.30      0.00
   -6   -2   12     -0.91      0.00
   -5   -2   12      2.07      0.00
   -4   -2   12     -2.84      0.00
   -3   -2   12      2.16      0.00
   -2   -2   12      0.58      0.00
   -1   -2   12     -0.36      0.00
    0   -2   12      2.01      0.00
    1   -2   12     -5.20      0.00
    2   -2   12      3.62      0.00
    3   -2   12     -0.99      0.00
    4   -2   12      1.07      0.00
    5   -2   12      1.43      0.00
    6   -2   12     -1.29      0.00
    7   -2   12      0.54      0.00
    8   -2   12     -1.01      0.00
    9   -2   12      0.41      0.00
   -8   -1   12     -1.15      0.00
   -7   -1   12      0.42      0.00
   -6   -1   12     -0.20      0.00
   -5   -1   12      2.24      0.00
   -4   -1   12     -2.04      0.00
   -3   -1   12      2.56      0.00
   -2   -1   12      0.61      0.00
   -1   -1   12     -1.37      0.00
    0   -1   12      1.73      0.00
    1   -1   12     -4.87      0.00
    2   -1   12      5.18      0.00
    3   -1   12     -1.39      0.00
    4   -1   12      0.65      0.00
    5   -1   12      1.28      0.00
    6   -1   12     -1.79      0.00
    7   -1   12      1.10      0.00
    8   -1   12     -1.27      0.00
    9   -1   12      1.55      0.00
   10   -1   12      0.34      0.00
   -8    0   12     -0.80      0.00
   -7    0   12      1.10      0.00
   -6    0   12     -0.69      0.00
   -5    0   12      1.94      0.00
   -4    0   12     -1.80      0.00
   -3    0   12      1.50      0.00
   -2    0   12      0.30      0.00
   -1    0   12     -1.68      0.00
    0    0   12      1.87      0.00
    1    0   12     -4.46      0.00
    2    0   12      4.97      0.00
    3    0   12     -3.40      0.00
    4    0   12      0.01      0.00
    5    0   12      0.24      0.00
    6    0   12     -1.45      0.00
    7    0   12      1.97      0.00
    8    0   12     -1.74      0.00
    9    0   12      2.21      0.00
   10    0   12     -0.36      0.00
   -8    1   12     -0.18      0.00
   -7    1   12      1.14      0.00
   -6    1   12     -1.57      0.00
   -5    1   12      2.27      0.00
   -4    1   12     -1.75      0.00
   -3    1   12      0.66      0.00
   -2    1   12      0.80      0.00
   -1    1   12     -1.58      0.00
    0    1   12      1.06      0.00
    1    1   12     -4.73      0.00
    2    1   12      3.82      0.00
    3    1   12     -3.94      0.00
    4    1   12      1.47      0.00
    5    1   12      0.05      0.00
    6    1   12      0.44      0.00
    7    1   12      1.95      0.00
    8    1   12     -2.67      0.00
    9    1   12      1.41      0.00
   10    1   12     -1.57      0.00
   -8    2   12     -0.15      0.00
   -7    2   12      0.85      0.00
   -6    2   12     -1.55      0.00
   -5    2   12      2.78      0.00
   -4    2   12     -1.95      0.00
   -3    2   12      0.32      0.00
   -2    2   12      0.94      0.00
   -1    2   12     -2.46      0.00
    0    2   12      0.00      0.00
    1    2   12     -3.84      0.00
    2    2   12      4.08      0.00
    3    2   12     -1.78      0.00
    4    2   12      3.16      0.00
    5    2   12     -0.19      0.00
    6    2   12      1.55      0.00
    7    2   12      0.79      0.00
    8    2   12     -2.54      0.00
    9    2   12      1.05      0.00
   10    2   12     -1.14      0.00
   -8    3   12     -0.64      0.00
   -7    3   12      0.81      0.00
   -6    3   12     -1.11      0.00
   -5    3   12      2.08      0.00
   -4    3   12     -2.28      0.00
   -3    3   12      0.26      0.00
   -2    3   12      0.55      0.00
   -1    3   12     -2.61      0.00
    0    3   12      1.37      0.00
    1    3   12     -1.06      0.00
    2    3   12      4.80      0.00
    3    3   12      0.08      0.00
    4    3   12      2.17      0.00
    5    3   12     -0.86      0.00
    6    3   12      1.17      0.00
    7    3   12      0.32      0.00
    8    3   12     -1.10      0.00
    9    3   12      0.95      0.00
   10    3   12     -0.41      0.00
   -7    4   12      1.04      0.00
   -6    4   12     -1.12      0.00
   -5    4   12      0.91      0.00
   -4    4   12     -1.76      0.00
   -3    4   12      0.75      0.00
   -2    4   12      0.55      0.00
   -1    4   12     -1.09      0.00
    0    4   12      3.61      0.00
    1    4   12      0.16      0.00
    2    4   12      3.31      0.00
    3    4   12     -0.25      0.00
    4    4   12     -0.19      0.00
    5    4   12     -0.83      0.00
    6    4   12      0.18      0.00
    7    4   12      0.41      0.00
    8    4   12     -0.99      0.00
    9    4   12     -0.69      0.00
   10    4   12     -1.00      0.00
   -7    5   12      1.27      0.00
   -6    5   12     -1.25      0.00
   -5    5   12      0.71      0.00
   -4    5   12     -0.86      0.00
   -3    5   12      0.94      0.00
   -2    5   12      0.24      0.00
   -1    5   12     -0.18      0.00
    0    5   12      3.40      0.00
    1    5   12     -1.63      0.00
    2    5   12      0.81      0.00
    3    5   12     -1.17      0.00
    4    5   12     -1.29      0.00
    5    5   12     -0.41      0.00
    6    5   12     -0.82      0.00
    7    5   12      0.26      0.00
    8    5   12     -1.78      0.00
    9    5   12     -1.50      0.00
   10    5   12     -0.59      0.00
   -7    6   12      1.40      0.00
   -6    6   12     -0.96      0.00
   -5    6   12      0.97      0.00
   -4    6   12     -0.89      0.00
   -3    6   12      0.48      0.00
   -2    6   12     -0.18      0.00
   -1    6   12     -0.01      0.00
    0    6   12      2.30      0.00
    1    6   12     -2.95      0.00
    2    6   12      0.31      0.00
    3    6   12     -1.13      0.00
    4    6   12     -0.81      0.00
    5    6   12     -0.19      0.00
    6    6   12     -0.88      0.00
    7    6   12      0.58      0.00
    8    6   12     -1.04      0.00
    9    6   12      0.11      0.00
   10    6   12      0.98      0.00
   -6    7   12     -0.45      0.00
   -5    7   12      0.66      0.00
   -4    7   12     -1.24      0.00
   -3    7   12      0.62      0.00
   -2    7   12      0.36      0.00
   -1    7   12      0.68      0.00
    0    7   12      2.04      0.00
    1    7   12     -2.81      0.00
    2    7   12      1.06      0.00
    3    7   12     -0.83      0.00
    4    7   12      0.01      0.00
    5    7   12     -0.05      0.00
    6    7   12     -0.46      0.00
    7    7   12      0.91      0.00
    8    7   12     -0.05      0.00
    9    7   12      0.97      0.00
   10    7   12      0.68      0.00
   -6    8   12      0.17      0.00
   -5    8   12     -0.02      0.00
   -4    8   12     -0.85      0.00
   -3    8   12      1.28      0.00
   -2    8   12      0.66      0.00
   -1    8   12      0.77      0.00
    0    8   12      0.97      0.00
    1    8   12     -3.02      0.00
    2    8   12      1.37      0.00
    3    8   12     -0.79      0.00
    4    8   12      0.37      0.00
    5    8   12     -0.08      0.00
    6    8   12     -0.75      0.00
    7    8   12      0.86      0.00
    8    8   12     -0.19      0.00
    9    8   12      0.08      0.00
   10    8   12     -0.83      0.00
   -5    9   12     -0.62      0.00
   -4    9   12     -0.24      0.00
   -3    9   12      1.25      0.00
   -2    9   12     -0.32      0.00
   -1    9   12      0.22      0.00
    0    9   12     -0.49      0.00
    1    9   12     -2.72      0.00
    2    9   12      2.00      0.00
    3    9   12     -0.74      0.00
    4    9   12      0.38      0.00
    5    9   12     -0.42      0.00
    6    9   12     -1.19      0.00
    7    9   12      1.24      0.00
    8    9   12     -0.51      0.00
    9    9   12     -0.32      0.00
   10    9   12     -1.00      0.00
   -5   10   12     -1.01      0.00
   -4   10   12     -0.06      0.00
   -3   10   12      0.75      0.00
   -2   10   12     -1.04      0.00
   -1   10   12      0.63      0.00
    0   10   12     -0.50      0.00
    1   10   12     -1.15      0.00
    2   10   12      2.79      0.00
    3   10   12     -1.02      0.00
    4   10   12      0.33      0.00
    5   10   12     -1.00      0.00
    6   10   12     -0.94      0.00
    7   10   12      1.66      0.00
    8   10   12     -0.62      0.00
    9   10   12      0.12      0.00
   10   10   12     -0.32      0.00
   -4   11   12      0.08      0.00
   -3   11   12      0.55      0.00
   -2   11   12     -0.54      0.00
   -1   11   12      1.22      0.00
    0   11   12     -0.04      0.00
    1   11   12     -0.25      0.00
    2   11   12      2.24      0.00
    3   11   12     -1.73      0.00
    4   11   12      0.35      0.00
    5   11   12     -1.53      0.00
    6   11   12     -0.06      0.00
    7   11   12      1.43      0.00
    8   11   12     -0.53      0.00
    9   11   12      0.40      0.00
   -4   12   12      0.24      0.00
   -3   12   12      0.26      0.00
   -2   12   12      0.06      0.00
   -1   12   12      0.33      0.00
    0   12   12     -0.38      0.00
    1   12   12     -0.63      0.00
    2   12   12      0.53      0.00
    3   12   12     -2.02      0.00
    4   12   12      0.31      0.00
    5   12   12     -1.47      0.00
    6   12   12      0.83      0.00
    7   12   12      0.83      0.00
    8   12   12     -0.21      0.00
    9   12   12      0.19      0.00
   -3   13   12     -0.48      0.00
   -2   13   12      0.16      0.00
   -1   13   12     -1.02      0.00
    0   13   12     -0.43      0.00
    1   13   12     -0.59      0.00
    2   13   12     -0.75      0.00
    3   13   12     -1.07      0.00
    4   13   12      0.39      0.00
    5   13   12     -0.58      0.00
    6   13   12      0.97      0.00
    7   13   12      0.20      0.00
    8   13   12     -0.04      0.00
   -2   14   12      0.43      0.00
   -1   14   12     -0.91      0.00
    0   14   12      0.46      0.00
    1   14   12      0.35      0.00
    2   14   12     -0.95      0.00
    3   14   12      0.73      0.00
    4   14   12      0.79      0.00
    5   14   12      0.50      0.00
    6   14   12      0.35      0.00
    7   14   12      0.00      0.00
    8   14   12      0.12      0.00
   -1   15   12     -0.09      0.00
    0   15   12      0.68      0.00
    1   15   12      0.56      0.00
    2   15   12     -0.97      0.00
    3   15   12      1.54      0.00
    4   15   12      0.61      0.00
    5   15   12      0.54      0.00
    6   15   12     -0.46      0.00
    7   15   12      0.15      0.00
    1   16   12     -0.18      0.00
    2   16   12     -1.07      0.00
    3   16   12      0.83      0.00
    4   16   12     -0.14      0.00
    5   16   12     -0.22      0.00
    6   16   12     -0.89      0.00
   -3  -13   13      0.68      0.00
   -2  -13   13     -0.73      0.00
   -1  -13   13      0.31      0.00
    0  -13   13      0.37      0.00
    1  -13   13      0.66      0.00
   -4  -12   13     -0.64      0.00
   -3  -12   13      0.07      0.00
   -2  -12   13     -0.74      0.00
   -1  -12   13     -0.55      0.00
    0  -12   13      0.08      0.00
    1  -12   13      0.71      0.00
    2  -12   13     -0.96      0.00
    3  -12   13      0.28      0.00
   -5  -11   13      0.35      0.00
   -4  -11   13     -0.90      0.00
   -3  -11   13     -0.43      0.00
   -2  -11   13     -0.18      0.00
   -1  -11   13     -0.82      0.00
    0  -11   13      0.44      0.00
    1  -11   13      1.33      0.00
    2  -11   13     -0.70      0.00
    3  -11   13      0.24      0.00
    4  -11   13     -0.11      0.00
   -6  -10   13     -0.48      0.00
   -5  -10   13      0.92      0.00
   -4  -10   13     -0.31      0.00
   -3  -10   13      0.07      0.00
   -2  -10   13      0.80      0.00
   -1  -10   13     -0.44      0.00
    0  -10   13      0.76      0.00
    1  -10   13      1.52      0.00
    2  -10   13     -0.89      0.00
    3  -10   13     -0.01      0.00
    4  -10   13     -0.28      0.00
    5  -10   13      0.86      0.00
   -6   -9   13      0.76      0.00
   -5   -9   13      1.04      0.00
   -4   -9   13     -0.33      0.00
   -3   -9   13      0.02      0.00
   -2   -9   13      0.31      0.00
   -1   -9   13     -0.58      0.00
    0   -9   13     -0.02      0.00
    1   -9   13      0.53      0.00
    2   -9   13     -1.15      0.00
    3   -9   13     -0.35      0.00
    4   -9   13     -0.56      0.00
    5   -9   13      0.86      0.00
    6   -9   13     -1.19      0.00
   -7   -8   13     -0.51      0.00
   -6   -8   13      1.14      0.00
   -5   -8   13      0.12      0.00
   -4   -8   13     -1.28      0.00
   -3   -8   13     -0.41      0.00
   -2   -8   13     -0.75      0.00
   -1   -8   13     -0.23      0.00
    0   -8   13     -0.72      0.00
    1   -8   13     -0.26      0.00
    2   -8   13     -0.09      0.00
    3   -8   13     -0.37      0.00
    4   -8   13     -0.03      0.00
    5   -8   13      0.96      0.00
    6   -8   13     -0.85      0.00
    7   -8   13      1.14      0.00
   -7   -7   13     -0.46      0.00
   -6   -7   13      0.99      0.00
   -5   -7   13     -0.24      0.00
   -4   -7   13     -1.16      0.00
   -3   -7   13      0.41      0.00
   -2   -7   13     -0.46      0.00
   -1   -7   13      1.28      0.00
    0   -7   13     -0.77      0.00
    1   -7   13     -0.13      0.00
    2   -7   13      1.70      0.00
    3   -7   13     -0.32      0.00
    4   -7   13      1.06      0.00
    5   -7   13      0.54      0.00
    6   -7   13     -0.50      0.00
    7   -7   13      0.95      0.00
   -7   -6   13     -0.23      0.00
   -6   -6   13      0.69      0.00
   -5   -6   13     -0.04      0.00
   -4   -6   13     -0.36      0.00
   -3   -6   13      1.02      0.00
   -2   -6   13     -0.08      0.00
   -1   -6   13      2.13      0.00
    0   -6   13     -1.23      0.00
    1   -6   13      0.25      0.00
    2   -6   13      2.54      0.00
    3   -6   13     -0.54      0.00
    4   -6   13      1.43      0.00
    5   -6   13     -0.70      0.00
    6   -6   13     -0.33      0.00
    7   -6   13      0.83      0.00
    8   -6   13     -1.31      0.00
   -7   -5   13     -0.56      0.00
   -6   -5   13      0.12      0.00
   -5   -5   13     -0.48      0.00
   -4   -5   13     -0.23      0.00
   -3   -5   13      0.29      0.00
   -2   -5   13     -0.33      0.00
   -1   -5   13      1.86      0.00
    0   -5   13     -2.07      0.00
    1   -5   13      0.32      0.00
    2   -5   13      1.87      0.00
    3   -5   13     -1.17      0.00
    4   -5   13      0.41      0.00
    5   -5   13     -1.89      0.00
    6   -5   13     -0.11      0.00
    7   -5   13      0.90      0.00
    8   -5   13     -1.22      0.00
   -7   -4   13     -0.92      0.00
   -6   -4   13      0.22      0.00
   -5   -4   13     -0.70      0.00
   -4   -4   13      0.17      0.00
   -3   -4   13      0.07      0.00
   -2   -4   13     -0.15      0.00
   -1   -4   13      1.46      0.00
    0   -4   13     -2.54      0.00
    1   -4   13      0.03      0.00
    2   -4   13      1.00      0.00
    3   -4   13     -1.52      0.00
    4   -4   13     -0.31      0.00
    5   -4   13     -1.24      0.00
    6   -4   13      0.67      0.00
    7   -4   13      0.83      0.00
    8   -4   13     -1.48      0.00
   -8   -3   13      1.15      0.00
   -7   -3   13     -0.70      0.00
   -6   -3   13      0.73      0.00
   -5   -3   13     -0.23      0.00
   -4   -3   13      0.60      0.00
   -3   -3   13      0.53      0.00
   -2   -3   13     -0.32      0.00
   -1   -3   13      0.78      0.00
    0   -3   13     -2.42      0.00
    1   -3   13     -0.10      0.00
    2   -3   13      1.34      0.00
    3   -3   13     -1.16      0.00
    4   -3   13      0.27      0.00
    5   -3   13      0.43      0.00
    6   -3   13      1.12      0.00
    7   -3   13      0.16      0.00
    8   -3   13     -1.22      0.00
    9   -3   13      1.45      0.00
   -8   -2   13      1.05      0.00
   -7   -2   13     -0.58      0.00
   -6   -2   13      0.19      0.00
   -5   -2   13      0.12      0.00
   -4   -2   13     -0.39      0.00
   -3   -2   13      0.46      0.00
   -2   -2   13     -1.34      0.00
   -1   -2   13      0.33      0.00
    0   -2   13     -1.38      0.00
    1   -2   13      0.18      0.00
    2   -2   13      1.94      0.00
    3   -2   13     -1.13      0.00
    4   -2   13      0.65      0.00
    5   -2   13      1.04      0.00
    6   -2   13      0.78      0.00
    7   -2   13     -0.62      0.00
    8   -2   13     -0.06      0.00
    9   -2   13      1.76      0.00
   -7   -1   13     -0.73      0.00
   -6   -1   13     -0.73      0.00
   -5   -1   13      0.63      0.00
   -4   -1   13     -1.78      0.00
   -3   -1   13      0.71      0.00
   -2   -1   13     -1.42      0.00
   -1   -1   13      0.86      0.00
    0   -1   13     -0.22      0.00
    1   -1   13     -0.02      0.00
    2   -1   13      1.45      0.00
    3   -1   13     -0.98      0.00
    4   -1   13      0.66      0.00
    5   -1   13      1.32      0.00
    6   -1   13      0.74      0.00
    7   -1   13     -1.02      0.00
    8   -1   13      0.52      0.00
    9   -1   13      0.65      0.00
   -7    0   13     -0.74      0.00
   -6    0   13     -0.63      0.00
   -5    0   13      1.30      0.00
   -4    0   13     -2.08      0.00
   -3    0   13      1.50      0.00
   -2    0   13     -0.69      0.00
   -1    0   13      0.79      0.00
    0    0   13     -0.24      0.00
    1    0   13     -0.54      0.00
    2    0   13      1.27      0.00
    3    0   13      0.63      0.00
    4    0   13      0.71      0.00
    5    0   13      1.60      0.00
    6    0   13      0.36      0.00
    7    0   13     -1.61      0.00
    8    0   13     -0.33      0.00
    9    0   13     -0.63      0.00
   -7    1   13     -0.54      0.00
   -6    1   13     -0.15      0.00
   -5    1   13      1.08      0.00
   -4    1   13     -1.64      0.00
   -3    1   13      1.26      0.00
   -2    1   13     -0.58      0.00
   -1    1   13     -0.02      0.00
    0    1   13      0.06      0.00
    1    1   13      0.19      0.00
    2    1   13      2.27      0.00
    3    1   13      1.73      0.00
    4    1   13     -0.53      0.00
    5    1   13      0.64      0.00
    6    1   13     -0.71      0.00
    7    1   13     -1.43      0.00
    8    1   13     -0.76      0.00
    9    1   13      0.06      0.00
   10    1   13      0.04      0.00
   -7    2   13     -0.21      0.00
   -6    2   13     -0.27      0.00
   -5    2   13      0.47      0.00
   -4    2   13     -0.80      0.00
   -3    2   13      0.35      0.00
   -2    2   13     -0.02      0.00
   -1    2   13      0.68      0.00
    0    2   13      1.54      0.00
    1    2   13      0.90      0.00
    2    2   13      2.08      0.00
    3    2   13      0.12      0.00
    4    2   13     -2.34      0.00
    5    2   13     -0.41      0.00
    6    2   13     -0.73      0.00
    7    2   13      0.09      0.00
    8    2   13     -0.84      0.00
    9    2   13      0.71      0.00
   10    2   13      0.42      0.00
   -7    3   13     -0.09      0.00
   -6    3   13     -0.75      0.00
   -5    3   13      0.73      0.00
   -4    3   13      0.16      0.00
   -3    3   13     -0.07      0.00
   -2    3   13      1.20      0.00
   -1    3   13      1.57      0.00
    0    3   13      0.85      0.00
    1    3   13     -0.91      0.00
    2    3   13     -0.13      0.00
    3    3   13     -1.83      0.00
    4    3   13     -2.32      0.00
    5    3   13     -0.35      0.00
    6    3   13     -0.07      0.00
    7    3   13      0.70      0.00
    8    3   13     -2.09      0.00
    9    3   13     -0.24      0.00
   10    3   13     -0.13      0.00
   -7    4   13     -0.38      0.00
   -6    4   13     -0.87      0.00
   -5    4   13      1.39      0.00
   -4    4   13      0.33      0.00
   -3    4   13     -0.34      0.00
   -2    4   13      1.24      0.00
   -1    4   13      0.33      0.00
    0    4   13     -2.14      0.00
    1    4   13     -2.38      0.00
    2    4   13     -1.01      0.00
    3    4   13     -0.92      0.00
    4    4   13     -0.96      0.00
    5    4   13     -0.04      0.00
    6    4   13      0.16      0.00
    7    4   13      0.38      0.00
    8    4   13     -2.34      0.00
    9    4   13     -0.11      0.00
   10    4   13      0.73      0.00
   -6    5   13     -0.39      0.00
   -5    5   13      1.46      0.00
   -4    5   13      0.08      0.00
   -3    5   13     -0.30      0.00
   -2    5   13      0.64      0.00
   -1    5   13     -0.75      0.00
    0    5   13     -2.75      0.00
    1    5   13     -0.07      0.00
    2    5   13      0.37      0.00
    3    5   13      1.46      0.00
    4    5   13     -0.31      0.00
    5    5   13      0.26      0.00
    6    5   13      0.71      0.00
    7    5   13      0.71      0.00
    8    5   13     -0.67      0.00
    9    5   13      0.87      0.00
   10    5   13      1.40      0.00
   -6    6   13      0.05      0.00
   -5    6   13      1.06      0.00
   -4    6   13      0.36      0.00
   -3    6   13      0.15      0.00
   -2    6   13      0.43      0.00
   -1    6   13     -0.48      0.00
    0    6   13     -1.22      0.00
    1    6   13      2.55      0.00
    2    6   13      0.52      0.00
    3    6   13      2.16      0.00
    4    6   13     -0.80      0.00
    5    6   13      0.31      0.00
    6    6   13      1.18      0.00
    7    6   13      0.38      0.00
    8    6   13     -0.04      0.00
    9    6   13      0.05      0.00
   10    6   13      0.14      0.00
   -6    7   13     -0.17      0.00
   -5    7   13      0.73      0.00
   -4    7   13      0.50      0.00
   -3    7   13     -0.25      0.00
   -2    7   13     -0.28      0.00
   -1    7   13     -0.77      0.00
    0    7   13     -0.79      0.00
    1    7   13      2.46      0.00
    2    7   13     -1.12      0.00
    3    7   13      1.36      0.00
    4    7   13     -1.53      0.00
    5    7   13     -0.38      0.00
    6    7   13      1.05      0.00
    7    7   13     -1.03      0.00
    8    7   13     -0.45      0.00
    9    7   13     -0.88      0.00
   10    7   13     -0.48      0.00
   -5    8   13      0.71      0.00
   -4    8   13     -0.10      0.00
   -3    8   13     -1.21      0.00
   -2    8   13     -0.67      0.00
   -1    8   13     -0.97      0.00
    0    8   13     -0.36      0.00
    1    8   13      1.95      0.00
    2    8   13     -1.92      0.00
    3    8   13      0.92      0.00
    4    8   13     -1.76      0.00
    5    8   13     -0.86      0.00
    6    8   13      1.32      0.00
    7    8   13     -1.74      0.00
    8    8   13      0.11      0.00
    9    8   13     -0.03      0.00
   10    8   13      0.48      0.00
   -5    9   13      1.01      0.00
   -4    9   13     -0.61      0.00
   -3    9   13     -1.08      0.00
   -2    9   13      0.46      0.00
   -1    9   13     -0.17      0.00
    0    9   13      0.86      0.00
    1    9   13      1.62      0.00
    2    9   13     -1.80      0.00
    3    9   13      1.08      0.00
    4    9   13     -1.56      0.00
    5    9   13     -0.29      0.00
    6    9   13      1.75      0.00
    7    9   13     -1.66      0.00
    8    9   13      1.00      0.00
    9    9   13      0.89      0.00
   -4   10   13     -0.82      0.00
   -3   10   13     -0.22      0.00
   -2   10   13      1.34      0.00
   -1   10   13     -0.09      0.00
    0   10   13      0.93      0.00
    1   10   13      0.19      0.00
    2   10   13     -1.58      0.00
    3   10   13      1.30      0.00
    4   10   13     -1.50      0.00
    5   10   13      0.57      0.00
    6   10   13      1.27      0.00
    7   10   13     -1.28      0.00
    8   10   13      1.27      0.00
    9   10   13      0.75      0.00
   -4   11   13     -1.16      0.00
   -3   11   13      0.34      0.00
   -2   11   13      0.75      0.00
   -1   11   13     -0.67      0.00
    0   11   13      0.18      0.00
    1   11   13     -1.02      0.00
    2   11   13     -0.79      0.00
    3   11   13      1.23      0.00
    4   11   13     -1.68      0.00
    5   11   13      0.91      0.00
    6   11   13      0.24      0.00
    7   11   13     -0.60      0.00
    8   11   13      0.92      0.00
    9   11   13      0.20      0.00
   -3   12   13      0.90      0.00
   -2   12   13      0.06      0.00
   -1   12   13     -0.06      0.00
    0   12   13      0.09      0.00
    1   12   13     -0.77      0.00
    2   12   13      0.33      0.00
    3   12   13      0.91      0.00
    4   12   13     -1.36      0.00
    5   12   13      0.84      0.00
    6   12   13     -0.49      0.00
    7   12   13     -0.03      0.00
    8   12   13      0.26      0.00
   -2   13   13      0.03      0.00
   -1   13   13      1.05      0.00
    0   13   13     -0.16      0.00
    1   13   13     -0.23      0.00
    2   13   13      0.88      0.00
    3   13   13      0.47      0.00
    4   13   13     -0.46      0.00
    5   13   13      0.24      0.00
    6   13   13     -0.60      0.00
    7   13   13      0.40      0.00
    8   13   13      0.08      0.00
   -1   14   13      0.80      0.00
    0   14   13     -1.26      0.00
    1   14   13     -0.29      0.00
    2   14   13      0.62      0.00
    3   14   13     -0.54      0.00
    4   14   13      0.05      0.00
    5   14   13     -0.92      0.00
    6   14   13     -0.16      0.00
    7   14   13      0.67      0.00
    0   15   13     -1.64      0.00
    1   15   13     -0.14      0.00
    2   15   13      0.37      0.00
    3   15   13     -1.62      0.00
    4   15   13      0.60      0.00
    5   15   13     -1.53      0.00
    6   15   13      0.57      0.00
    2   16   13      0.58      0.00
    3   16   13     -1.59      0.00
    4   16   13      1.78      0.00
   -2  -12   14     -0.20      0.00
   -1  -12   14      0.30      0.00
    0  -12   14     -0.39      0.00
    1  -12   14      0.96      0.00
   -4  -11   14      0.84      0.00
   -3  -11   14      0.55      0.00
   -2  -11   14     -0.31      0.00
   -1  -11   14      0.30      0.00
    0  -11   14     -0.28      0.00
    1  -11   14      1.52      0.00
    2  -11   14     -0.42      0.00
    3  -11   14      0.48      0.00
   -5  -10   14      0.23      0.00
   -4  -10   14      0.43      0.00
   -3  -10   14     -0.53      0.00
   -2  -10   14     -0.50      0.00
   -1  -10   14     -0.36      0.00
    0  -10   14     -0.44      0.00
    1  -10   14      1.49      0.00
    2  -10   14     -0.83      0.00
    3  -10   14      0.32      0.00
    4  -10   14     -0.65      0.00
   -5   -9   14     -0.13      0.00
   -4   -9   14      0.03      0.00
   -3   -9   14     -1.11      0.00
   -2   -9   14      0.10      0.00
   -1   -9   14     -0.63      0.00
    0   -9   14      0.01      0.00
    1   -9   14      1.82      0.00
    2   -9   14     -0.45      0.00
    3   -9   14      0.45      0.00
    4   -9   14     -0.59      0.00
    5   -9   14      0.37      0.00
   -6   -8   14     -0.86      0.00
   -5   -8   14      0.27      0.00
   -4   -8   14      0.37      0.00
   -3   -8   14     -0.58      0.00
   -2   -8   14      1.07      0.00
   -1   -8   14     -0.66      0.00
    0   -8   14      0.80      0.00
    1   -8   14      1.83      0.00
    2   -8   14      0.09      0.00
    3   -8   14      0.07      0.00
    4   -8   14     -0.52      0.00
    5   -8   14      0.32      0.00
    6   -8   14      0.28      0.00
   -6   -7   14     -0.58      0.00
   -5   -7   14      0.80      0.00
   -4   -7   14      0.16      0.00
   -3   -7   14     -0.48      0.00
   -2   -7   14      0.89      0.00
   -1   -7   14     -1.41      0.00
    0   -7   14      1.15      0.00
    1   -7   14      0.66      0.00
    2   -7   14      0.33      0.00
    3   -7   14     -1.06      0.00
    4   -7   14     -0.61      0.00
    5   -7   14     -0.33      0.00
    6   -7   14      0.45      0.00
   -6   -6   14     -0.24      0.00
   -5   -6   14      1.02      0.00
   -4   -6   14     -0.76      0.00
   -3   -6   14     -0.71      0.00
   -2   -6   14      0.37      0.00
   -1   -6   14     -1.97      0.00
    0   -6   14      1.46      0.00
    1   -6   14     -0.98      0.00
    2   -6   14      0.63      0.00
    3   -6   14     -2.19      0.00
    4   -6   14     -0.31      0.00
    5   -6   14     -0.41      0.00
    6   -6   14      0.92      0.00
    7   -6   14     -0.76      0.00
   -7   -5   14     -0.44      0.00
   -6   -5   14      0.40      0.00
   -5   -5   14      1.26      0.00
   -4   -5   14     -1.29      0.00
   -3   -5   14     -0.09      0.00
   -2   -5   14      0.56      0.00
   -1   -5   14     -1.70      0.00
    0   -5   14      1.72      0.00
    1   -5   14     -2.03      0.00
    2   -5   14      1.53      0.00
    3   -5   14     -2.04      0.00
    4   -5   14      1.23      0.00
    5   -5   14      0.52      0.00
    6   -5   14      1.12      0.00
    7   -5   14     -0.57      0.00
    8   -5   14     -0.22      0.00
   -7   -4   14     -0.15      0.00
   -6   -4   14      0.56      0.00
   -5   -4   14      0.90      0.00
   -4   -4   14     -1.61      0.00
   -3   -4   14      0.63      0.00
   -2   -4   14      0.37      0.00
   -1   -4   14     -1.30      0.00
    0   -4   14      1.64      0.00
    1   -4   14     -1.89      0.00
    2   -4   14      2.98      0.00
    3   -4   14     -0.94      0.00
    4   -4   14      2.69      0.00
    5   -4   14      0.58      0.00
    6   -4   14      0.23      0.00
    7   -4   14     -0.63      0.00
    8   -4   14     -0.27      0.00
   -7   -3   14     -0.41      0.00
   -6   -3   14      0.18      0.00
   -5   -3   14      0.16      0.00
   -4   -3   14     -1.76      0.00
   -3   -3   14      0.98      0.00
   -2   -3   14     -0.20      0.00
   -1   -3   14     -0.55      0.00
    0   -3   14      1.60      0.00
    1   -3   14     -1.35      0.00
    2   -3   14      3.65      0.00
    3   -3   14     -0.92      0.00
    4   -3   14      2.14      0.00
    5   -3   14     -0.81      0.00
    6   -3   14     -0.81      0.00
    7   -3   14     -0.57      0.00
    8   -3   14      0.11      0.00
   -7   -2   14     -0.48      0.00
   -6   -2   14      0.52      0.00
   -5   -2   14      0.07      0.00
   -4   -2   14     -1.20      0.00
   -3   -2   14      1.58      0.00
   -2   -2   14     -0.13      0.00
   -1   -2   14      0.38      0.00
    0   -2   14      1.10      0.00
    1   -2   14     -1.82      0.00
    2   -2   14      3.24      0.00
    3   -2   14     -1.92      0.00
    4   -2   14      0.80      0.00
    5   -2   14     -1.40      0.00
    6   -2   14     -0.90      0.00
    7   -2   14     -0.67      0.00
    8   -2   14     -0.14      0.00
    9   -2   14     -0.23      0.00
   -7   -1   14     -0.11      0.00
   -6   -1   14      1.13      0.00
   -5   -1   14      0.12      0.00
   -4   -1   14     -0.67      0.00
   -3   -1   14      1.92      0.00
   -2   -1   14     -0.17      0.00
   -1   -1   14      0.11      0.00
    0   -1   14     -0.06      0.00
    1   -1   14     -2.48      0.00
    2   -1   14      3.44      0.00
    3   -1   14     -2.56      0.00
    4   -1   14      0.16      0.00
    5   -1   14     -0.83      0.00
    6   -1   14     -0.97      0.00
    7   -1   14     -1.21      0.00
    8   -1   14     -0.52      0.00
    9   -1   14     -0.06      0.00
   -7    0   14      0.17      0.00
   -6    0   14      0.91      0.00
   -5    0   14     -0.02      0.00
   -4    0   14     -0.89      0.00
   -3    0   14      1.60      0.00
   -2    0   14     -0.57      0.00
   -1    0   14     -0.48      0.00
    0    0   14     -0.20      0.00
    1    0   14     -1.83      0.00
    2    0   14      4.15      0.00
    3    0   14     -3.47      0.00
    4    0   14     -0.02      0.00
    5    0   14     -0.26      0.00
    6    0   14     -0.69      0.00
    7    0   14     -0.81      0.00
    8    0   14      0.41      0.00
    9    0   14      1.37      0.00
   -7    1   14      0.37      0.00
   -6    1   14      0.45      0.00
   -5    1   14      0.49      0.00
   -4    1   14     -1.23      0.00
   -3    1   14      1.75      0.00
   -2    1   14     -0.10      0.00
   -1    1   14     -0.19      0.00
    0    1   14      0.32      0.00
    1    1   14     -1.41      0.00
    2    1   14      3.48      0.00
    3    1   14     -4.64      0.00
    4    1   14      0.91      0.00
    5    1   14      0.43      0.00
    6    1   14      0.70      0.00
    7    1   14     -0.14      0.00
    8    1   14      0.90      0.00
    9    1   14      1.32      0.00
   -7    2   14      0.49      0.00
   -6    2   14      0.38      0.00
   -5    2   14      1.23      0.00
   -4    2   14     -1.53      0.00
   -3    2   14      2.24      0.00
   -2    2   14      0.17      0.00
   -1    2   14     -0.89      0.00
    0    2   14     -0.57      0.00
    1    2   14     -2.05      0.00
    2    2   14      2.49      0.00
    3    2   14     -4.14      0.00
    4    2   14      2.71      0.00
    5    2   14      0.53      0.00
    6    2   14      1.33      0.00
    7    2   14     -0.99      0.00
    8    2   14     -0.14      0.00
    9    2   14     -0.03      0.00
   -6    3   14      0.40      0.00
   -5    3   14      1.06      0.00
   -4    3   14     -1.89      0.00
   -3    3   14      1.96      0.00
   -2    3   14     -0.86      0.00
   -1    3   14     -2.26      0.00
    0    3   14     -0.65      0.00
    1    3   14     -1.00      0.00
    2    3   14      3.25      0.00
    3    3   14     -2.18      0.00
    4    3   14      3.13      0.00
    5    3   14     -0.10      0.00
    6    3   14      0.80      0.00
    7    3   14     -1.31      0.00
    8    3   14     -0.31      0.00
    9    3   14      0.09      0.00
   -6    4   14      0.23      0.00
   -5    4   14      0.38      0.00
   -4    4   14     -1.70      0.00
   -3    4   14      1.43      0.00
   -2    4   14     -1.32      0.00
   -1    4   14     -1.28      0.00
    0    4   14      1.95      0.00
    1    4   14      1.04      0.00
    2    4   14      3.51      0.00
    3    4   14     -1.43      0.00
    4    4   14      1.66      0.00
    5    4   14      0.13      0.00
    6    4   14      0.15      0.00
    7    4   14      0.03      0.00
    8    4   14     -0.09      0.00
    9    4   14      0.34      0.00
   -6    5   14     -0.29      0.00
   -5    5   14     -0.01      0.00
   -4    5   14     -1.21      0.00
   -3    5   14      1.17      0.00
   -2    5   14     -0.80      0.00
   -1    5   14      0.60      0.00
    0    5   14      3.15      0.00
    1    5   14     -0.21      0.00
    2    5   14      1.27      0.00
    3    5   14     -2.19      0.00
    4    5   14      0.03      0.00
    5    5   14      0.84      0.00
    6    5   14     -1.40      0.00
    7    5   14      0.69      0.00
    8    5   14     -1.44      0.00
    9    5   14     -0.58      0.00
   10    5   14      0.55      0.00
   -6    6   14     -0.89      0.00
   -5    6   14     -0.10      0.00
   -4    6   14     -1.23      0.00
   -3    6   14      1.04      0.00
   -2    6   14     -0.58      0.00
   -1    6   14      0.73      0.00
    0    6   14      1.54      0.00
    1    6   14     -3.07      0.00
    2    6   14     -0.18      0.00
    3    6   14     -2.30      0.00
    4    6   14     -0.56      0.00
    5    6   14      0.79      0.00
    6    6   14     -3.03      0.00
    7    6   14      0.92      0.00
    8    6   14     -2.14      0.00
    9    6   14     -0.41      0.00
   -5    7   14      0.18      0.00
   -4    7   14     -1.09      0.00
   -3    7   14      1.69      0.00
   -2    7   14     -0.20      0.00
   -1    7   14      0.49      0.00
    0    7   14      0.73      0.00
    1    7   14     -3.29      0.00
    2    7   14      1.08      0.00
    3    7   14     -1.52      0.00
    4    7   14     -0.11      0.00
    5    7   14      0.78      0.00
    6    7   14     -2.62      0.00
    7    7   14      2.01      0.00
    8    7   14     -1.09      0.00
    9    7   14      0.67      0.00
   -5    8   14      0.45      0.00
   -4    8   14     -0.44      0.00
   -3    8   14      2.55      0.00
   -2    8   14      0.10      0.00
   -1    8   14      0.41      0.00
    0    8   14      0.78      0.00
    1    8   14     -2.16      0.00
    2    8   14      2.17      0.00
    3    8   14     -1.28      0.00
    4    8   14      0.55      0.00
    5    8   14      1.00      0.00
    6    8   14     -1.34      0.00
    7    8   14      2.53      0.00
    8    8   14     -0.54      0.00
    9    8   14      0.57      0.00
   -4    9   14     -0.22      0.00
   -3    9   14      2.11      0.00
   -2    9   14     -0.73      0.00
   -1    9   14     -0.36      0.00
    0    9   14     -0.05      0.00
    1    9   14     -1.55      0.00
    2    9   14      1.79      0.00
    3    9   14     -1.75      0.00
    4    9   14      0.58      0.00
    5    9   14      0.53      0.00
    6    9   14     -0.90      0.00
    7    9   14      1.97      0.00
    8    9   14     -0.92      0.00
    9    9   14     -0.07      0.00
   -4   10   14     -0.35      0.00
   -3   10   14      1.13      0.00
   -2   10   14     -1.43      0.00
   -1   10   14     -0.53      0.00
    0   10   14     -0.51      0.00
    1   10   14     -0.63      0.00
    2   10   14      1.11      0.00
    3   10   14     -2.28      0.00
    4   10   14      0.27      0.00
    5   10   14     -0.21      0.00
    6   10   14     -0.52      0.00
    7   10   14      1.35      0.00
    8   10   14     -1.16      0.00
    9   10   14     -0.14      0.00
   -3   11   14      0.85      0.00
   -2   11   14     -0.97      0.00
   -1   11   14      0.14      0.00
    0   11   14     -0.24      0.00
    1   11   14      0.10      0.00
    2   11   14      0.59      0.00
    3   11   14     -2.28      0.00
    4   11   14      0.68      0.00
    5   11   14     -0.29      0.00
    6   11   14      0.42      0.00
    7   11   14      0.89      0.00
    8   11   14     -0.92      0.00
   -2   12   14     -0.53      0.00
   -1   12   14     -0.03      0.00
    0   12   14     -0.38      0.00
    1   12   14     -0.11      0.00
    2   12   14      0.36      0.00
    3   12   14     -1.53      0.00
    4   12   14      1.27      0.00
    5   12   14     -0.17      0.00
    6   12   14      1.19      0.00
    7   12   14      0.54      0.00
    8   12   14     -0.27      0.00
   -1   13   14     -0.80      0.00
    0   13   14     -0.40      0.00
    1   13   14     -0.24      0.00
    2   13   14      0.28      0.00
    3   13   14     -0.70      0.00
    4   13   14      0.75      0.00
    5   13   14     -0.24      0.00
    6   13   14      1.21      0.00
    7   13   14      0.25      0.00
    0   14   14      0.36      0.00
    1   14   14      0.20      0.00
    2   14   14     -0.03      0.00
    3   14   14      0.18      0.00
    4   14   14     -0.07      0.00
    5   14   14      0.18      0.00
    6   14   14      0.66      0.00
    2   15   14     -0.36      0.00
    3   15   14      1.21      0.00
    4   15   14     -0.30      0.00
    5   15   14      0.64      0.00
   -2  -11   15     -0.74      0.00
   -1  -11   15      0.49      0.00
    0  -11   15      0.81      0.00
    1  -11   15     -0.88      0.00
   -3  -10   15      0.77      0.00
   -2  -10   15     -0.38      0.00
   -1  -10   15      0.31      0.00
    0  -10   15      0.94      0.00
    1  -10   15     -0.57      0.00
    2  -10   15     -0.27      0.00
    3  -10   15      0.36      0.00
   -4   -9   15     -0.48      0.00
   -3   -9   15      0.75      0.00
   -2   -9   15     -0.06      0.00
   -1   -9   15      0.15      0.00
    0   -9   15      0.97      0.00
    1   -9   15     -0.03      0.00
    2   -9   15     -0.51      0.00
    3   -9   15      0.19      0.00
    4   -9   15     -0.17      0.00
   -5   -8   15      0.41      0.00
   -4   -8   15     -0.40      0.00
   -3   -8   15      0.10      0.00
   -2   -8   15     -0.14      0.00
   -1   -8   15     -0.11      0.00
    0   -8   15      0.42      0.00
    1   -8   15      0.10      0.00
    2   -8   15     -1.02      0.00
    3   -8   15     -0.07      0.00
    4   -8   15     -0.42      0.00
    5   -8   15      0.14      0.00
   -5   -7   15     -0.36      0.00
   -4   -7   15     -0.52      0.00
   -3   -7   15      0.04      0.00
   -2   -7   15     -0.16      0.00
   -1   -7   15      0.17      0.00
    0   -7   15     -0.12      0.00
    1   -7   15      0.44      0.00
    2   -7   15     -0.68      0.00
    3   -7   15     -0.11      0.00
    4   -7   15      0.08      0.00
    5   -7   15      0.48      0.00
    6   -7   15     -0.07      0.00
   -6   -6   15      1.01      0.00
   -5   -6   15     -1.05      0.00
   -4   -6   15     -0.14      0.00
   -3   -6   15      0.74      0.00
   -2   -6   15     -0.14      0.00
   -1   -6   15      0.80      0.00
    0   -6   15     -0.52      0.00
    1   -6   15      1.19      0.00
    2   -6   15      0.38      0.00
    3   -6   15     -0.10      0.00
    4   -6   15      0.95      0.00
    5   -6   15      0.28      0.00
    6   -6   15      0.00      0.00
   -6   -5   15      0.48      0.00
   -5   -5   15     -1.41      0.00
   -4   -5   15      0.62      0.00
   -3   -5   15      0.86      0.00
   -2   -5   15     -0.51      0.00
   -1   -5   15      0.95      0.00
    0   -5   15     -0.95      0.00
    1   -5   15      1.90      0.00
    2   -5   15      0.90      0.00
    3   -5   15     -0.87      0.00
    4   -5   15      0.76      0.00
    5   -5   15     -0.98      0.00
    6   -5   15     -0.46      0.00
    7   -5   15     -0.63      0.00
   -6   -4   15      0.25      0.00
   -5   -4   15     -0.97      0.00
   -4   -4   15      1.38      0.00
   -3   -4   15      0.15      0.00
   -2   -4   15     -0.60      0.00
   -1   -4   15      0.85      0.00
    0   -4   15     -1.19      0.00
    1   -4   15      1.88      0.00
    2   -4   15      0.04      0.00
    3   -4   15     -2.51      0.00
    4   -4   15     -0.11      0.00
    5   -4   15     -1.75      0.00
    6   -4   15     -0.38      0.00
    7   -4   15     -0.19      0.00
   -6   -3   15      0.75      0.00
   -5   -3   15     -0.24      0.00
   -4   -3   15      1.50      0.00
   -3   -3   15     -0.34      0.00
   -2   -3   15     -0.11      0.00
   -1   -3   15      0.51      0.00
    0   -3   15     -1.45      0.00
    1   -3   15      1.15      0.00
    2   -3   15     -0.80      0.00
    3   -3   15     -3.03      0.00
    4   -3   15      0.67      0.00
    5   -3   15     -0.78      0.00
    6   -3   15      0.21      0.00
    7   -3   15      0.27      0.00
    8   -3   15     -0.01      0.00
   -6   -2   15      0.79      0.00
   -5   -2   15     -0.20      0.00
   -4   -2   15      0.72      0.00
   -3   -2   15     -0.18      0.00
   -2   -2   15     -0.24      0.00
   -1   -2   15     -0.28      0.00
    0   -2   15     -1.34      0.00
    1   -2   15      1.03      0.00
    2   -2   15     -0.08      0.00
    3   -2   15     -1.85      0.00
    4   -2   15      2.44      0.00
    5   -2   15      0.00      0.00
    6   -2   15      0.15      0.00
    7   -2   15      0.42      0.00
    8   -2   15      0.44      0.00
   -6   -1   15      0.26      0.00
   -5   -1   15     -0.31      0.00
   -4   -1   15     -0.09      0.00
   -3   -1   15      0.42      0.00
   -2   -1   15     -1.08      0.00
   -1   -1   15     -0.38      0.00
    0   -1   15     -0.13      0.00
    1   -1   15      1.54      0.00
    2   -1   15      0.70      0.00
    3   -1   15     -0.95      0.00
    4   -1   15      2.84      0.00
    5   -1   15     -0.33      0.00
    6   -1   15      0.14      0.00
    7   -1   15      1.00      0.00
    8   -1   15      1.24      0.00
   -6    0   15      0.15      0.00
   -5    0   15     -0.05      0.00
   -4    0   15     -0.26      0.00
   -3    0   15      1.00      0.00
   -2    0   15     -1.50      0.00
   -1    0   15      0.35      0.00
    0    0   15      0.81      0.00
    1    0   15      0.90      0.00
    2    0   15      0.11      0.00
    3    0   15     -0.57      0.00
    4    0   15      2.11      0.00
    5    0   15     -0.62      0.00
    6    0   15      0.42      0.00
    7    0   15      0.67      0.00
    8    0   15      0.34      0.00
    9    0   15     -0.79      0.00
   -6    1   15      0.21      0.00
   -5    1   15     -0.27      0.00
   -4    1   15     -0.22      0.00
   -3    1   15      0.75      0.00
   -2    1   15     -1.69      0.00
   -1    1   15      0.33      0.00
    0    1   15      0.37      0.00
    1    1   15     -0.28      0.00
    2    1   15     -0.09      0.00
    3    1   15      0.23      0.00
    4    1   15      1.03      0.00
    5    1   15     -1.12      0.00
    6    1   15     -0.05      0.00
    7    1   15     -1.06      0.00
    8    1   15     -1.26      0.00
    9    1   15     -1.15      0.00
   -6    2   15     -0.06      0.00
   -5    2   15     -0.80      0.00
   -4    2   15     -0.04      0.00
   -3    2   15     -0.13      0.00
   -2    2   15     -1.55      0.00
   -1    2   15      0.37      0.00
    0    2   15      0.46      0.00
    1    2   15      0.07      0.00
    2    2   15      0.87      0.00
    3    2   15      0.40      0.00
    4    2   15     -0.15      0.00
    5    2   15     -1.69      0.00
    6    2   15     -0.02      0.00
    7    2   15     -1.54      0.00
    8    2   15     -0.86      0.00
    9    2   15      0.40      0.00
   -6    3   15     -0.24      0.00
   -5    3   15     -0.49      0.00
   -4    3   15      0.51      0.00
   -3    3   15     -0.43      0.00
   -2    3   15     -0.31      0.00
   -1    3   15      1.47      0.00
    0    3   15      0.84      0.00
    1    3   15      0.35      0.00
    2    3   15      0.75      0.00
    3    3   15     -0.81      0.00
    4    3   15     -0.48      0.00
    5    3   15     -1.53      0.00
    6    3   15      0.94      0.00
    7    3   15     -0.94      0.00
    8    3   15     -0.20      0.00
    9    3   15      1.08      0.00
   -5    4   15      0.36      0.00
   -4    4   15      0.84      0.00
   -3    4   15     -0.27      0.00
   -2    4   15      0.68      0.00
   -1    4   15      1.39      0.00
    0    4   15     -0.86      0.00
    1    4   15     -0.80      0.00
    2    4   15     -0.32      0.00
    3    4   15     -1.56      0.00
    4    4   15      0.00      0.00
    5    4   15     -1.47      0.00
    6    4   15      0.91      0.00
    7    4   15     -1.06      0.00
    8    4   15     -0.82      0.00
    9    4   15      0.58      0.00
   -5    5   15      0.81      0.00
   -4    5   15      0.75      0.00
   -3    5   15     -0.35      0.00
   -2    5   15      0.33      0.00
   -1    5   15     -0.07      0.00
    0    5   15     -2.42      0.00
    1    5   15     -0.43      0.00
    2    5   15      0.00      0.00
    3    5   15     -0.71      0.00
    4    5   15      0.22      0.00
    5    5   15     -1.35      0.00
    6    5   15      0.63      0.00
    7    5   15     -0.56      0.00
    8    5   15     -0.66      0.00
    9    5   15      0.95      0.00
   -5    6   15      0.89      0.00
   -4    6   15      0.77      0.00
   -3    6   15     -0.54      0.00
   -2    6   15     -0.28      0.00
   -1    6   15     -0.41      0.00
    0    6   15     -1.27      0.00
    1    6   15      1.59      0.00
    2    6   15      0.58      0.00
    3    6   15      0.28      0.00
    4    6   15      0.14      0.00
    5    6   15     -0.07      0.00
    6    6   15      1.22      0.00
    7    6   15      0.56      0.00
    8    6   15      0.13      0.00
    9    6   15      1.23      0.00
   -4    7   15      0.34      0.00
   -3    7   15     -0.98      0.00
   -2    7   15     -0.78      0.00
   -1    7   15      0.06      0.00
    0    7   15      0.00      0.00
    1    7   15      1.72      0.00
    2    7   15     -0.49      0.00
    3    7   15      0.47      0.00
    4    7   15      0.00      0.00
    5    7   15      0.92      0.00
    6    7   15      0.93      0.00
    7    7   15      0.18      0.00
    8    7   15      0.04      0.00
    9    7   15      0.49      0.00
   -4    8   15     -0.65      0.00
   -3    8   15     -1.17      0.00
   -2    8   15     -0.99      0.00
   -1    8   15      0.29      0.00
    0    8   15      0.01      0.00
    1    8   15      0.35      0.00
    2    8   15     -1.51      0.00
    3    8   15      0.46      0.00
    4    8   15     -0.45      0.00
    5    8   15      0.40      0.00
    6    8   15     -0.26      0.00
    7    8   15     -0.78      0.00
    8    8   15      0.00      0.00
    9    8   15      0.05      0.00
   -3    9   15     -0.12      0.00
   -2    9   15     -0.26      0.00
   -1    9   15      0.58      0.00
    0    9   15      0.20      0.00
    1    9   15     -0.25      0.00
    2    9   15     -1.18      0.00
    3    9   15      0.49      0.00
    4    9   15     -0.69      0.00
    5    9   15      0.06      0.00
    6    9   15     -0.39      0.00
    7    9   15     -0.61      0.00
    8    9   15      0.43      0.00
   -3   10   15      1.05      0.00
   -2   10   15      0.31      0.00
   -1   10   15      0.30      0.00
    0   10   15      0.34      0.00
    1   10   15     -0.46      0.00
    2   10   15     -0.30      0.00
    3   10   15      0.60      0.00
    4   10   15     -0.12      0.00
    5   10   15      0.77      0.00
    6   10   15      0.18      0.00
    7   10   15      0.01      0.00
    8   10   15      0.60      0.00
   -2   11   15     -0.12      0.00
   -1   11   15     -0.48      0.00
    0   11   15      0.09      0.00
    1   11   15     -0.42      0.00
    2   11   15      0.60      0.00
    3   11   15      0.47      0.00
    4   11   15      0.18      0.00
    5   11   15      1.02      0.00
    6   11   15      0.02      0.00
    7   11   15      0.29      0.00
   -1   12   15     -0.36      0.00
    0   12   15      0.06      0.00
    1   12   15      0.09      0.00
    2   12   15      0.83      0.00
    3   12   15     -0.49      0.00
    4   12   15     -0.42      0.00
    5   12   15      0.56      0.00
    6   12   15     -0.55      0.00
    7   12   15      0.32      0.00
    0   13   15     -0.23      0.00
    1   13   15      0.31      0.00
    2   13   15      0.31      0.00
    3   13   15     -1.24      0.00
    4   13   15     -0.43      0.00
    5   13   15      0.55      0.00
    6   13   15     -0.55      0.00
    2   14   15      0.13      0.00
    3   14   15     -0.92      0.00
    4   14   15      0.40      0.00
    5   14   15      0.60      0.00
   -1  -10   16      0.59      0.00
    0  -10   16      0.13      0.00
    1  -10   16      0.91      0.00
   -3   -9   16     -0.36      0.00
   -2   -9   16      0.15      0.00
   -1   -9   16      0.21      0.00
    0   -9   16      0.44      0.00
    1   -9   16      0.03      0.00
    2   -9   16     -1.24      0.00
    3   -9   16      0.41      0.00
   -3   -8   16     -0.34      0.00
   -2   -8   16      0.45      0.00
   -1   -8   16     -0.24      0.00
    0   -8   16      0.89      0.00
    1   -8   16     -0.37      0.00
    2   -8   16     -0.58      0.00
    3   -8   16      0.42      0.00
    4   -8   16     -0.13      0.00
   -4   -7   16     -0.03      0.00
   -3   -7   16     -0.35      0.00
   -2   -7   16      0.75      0.00
   -1   -7   16     -0.48      0.00
    0   -7   16      1.37      0.00
    1   -7   16     -0.43      0.00
    2   -7   16     -0.10      0.00
    3   -7   16     -0.10      0.00
    4   -7   16     -0.04      0.00
    5   -7   16     -0.32      0.00
   -5   -6   16      0.63      0.00
   -4   -6   16     -0.16      0.00
   -3   -6   16     -0.39      0.00
   -2   -6   16      0.77      0.00
   -1   -6   16     -0.88      0.00
    0   -6   16      1.42      0.00
    1   -6   16     -0.84      0.00
    2   -6   16     -0.33      0.00
    3   -6   16     -0.91      0.00
    4   -6   16     -0.08      0.00
    5   -6   16     -0.77      0.00
   -5   -5   16      0.79      0.00
   -4   -5   16     -0.83      0.00
   -3   -5   16     -0.16      0.00
   -2   -5   16      0.59      0.00
   -1   -5   16     -1.22      0.00
    0   -5   16      1.35      0.00
    1   -5   16     -1.42      0.00
    2   -5   16     -0.42      0.00
    3   -5   16     -1.03      0.00
    4   -5   16      0.39      0.00
    5   -5   16     -0.40      0.00
    6   -5   16      1.30      0.00
   -5   -4   16      0.09      0.00
   -4   -4   16     -1.38      0.00
   -3   -4   16      0.60      0.00
   -2   -4   16      0.32      0.00
   -1   -4   16     -1.25      0.00
    0   -4   16      1.35      0.00
    1   -4   16     -1.44      0.00
    2   -4   16      0.71      0.00
    3   -4   16     -0.07      0.00
    4   -4   16      1.43      0.00
    5   -4   16      0.21      0.00
    6   -4   16      1.40      0.00
    7   -4   16     -0.41      0.00
   -5   -3   16     -0.82      0.00
   -4   -3   16     -1.00      0.00
   -3   -3   16      1.14      0.00
   -2   -3   16     -0.40      0.00
   -1   -3   16     -1.13      0.00
    0   -3   16      1.37      0.00
    1   -3   16     -0.81      0.00
    2   -3   16      2.21      0.00
    3   -3   16      0.03      0.00
    4   -3   16      1.35      0.00
    5   -3   16     -0.53      0.00
    6   -3   16      0.62      0.00
    7   -3   16     -0.75      0.00
   -5   -2   16     -0.90      0.00
   -4   -2   16     -0.05      0.00
   -3   -2   16      0.74      0.00
   -2   -2   16     -0.97      0.00
   -1   -2   16     -0.58      0.00
    0   -2   16      1.33      0.00
    1   -2   16     -0.54      0.00
    2   -2   16      2.33      0.00
    3   -2   16     -1.78      0.00
    4   -2   16      0.31      0.00
    5   -2   16     -1.37      0.00
    6   -2   16      0.27      0.00
    7   -2   16     -0.86      0.00
   -5   -1   16     -0.53      0.00
   -4   -1   16      0.46      0.00
   -3   -1   16      0.09      0.00
   -2   -1   16     -0.47      0.00
   -1   -1   16      0.06      0.00
    0   -1   16      0.71      0.00
    1   -1   16     -0.90      0.00
    2   -1   16      1.78      0.00
    3   -1   16     -3.23      0.00
    4   -1   16      0.39      0.00
    5   -1   16     -0.94      0.00
    6   -1   16     -0.06      0.00
    7   -1   16     -1.38      0.00
    8   -1   16     -0.25      0.00
   -5    0   16     -0.49      0.00
   -4    0   16      0.41      0.00
   -3    0   16     -0.01      0.00
   -2    0   16      0.23      0.00
   -1    0   16     -0.22      0.00
    0    0   16     -0.12      0.00
    1    0   16     -0.52      0.00
    2    0   16      2.06      0.00
    3    0   16     -3.25      0.00
    4    0   16      1.17      0.00
    5    0   16     -0.47      0.00
    6    0   16     -0.99      0.00
    7    0   16     -1.47      0.00
    8    0   16      0.30      0.00
   -5    1   16     -0.28      0.00
   -4    1   16      0.33      0.00
   -3    1   16      0.35      0.00
   -2    1   16      0.36      0.00
   -1    1   16     -0.67      0.00
    0    1   16      0.11      0.00
    1    1   16      0.77      0.00
    2    1   16      2.12      0.00
    3    1   16     -3.37      0.00
    4    1   16      1.70      0.00
    5    1   16     -0.33      0.00
    6    1   16     -0.70      0.00
    7    1   16      0.05      0.00
    8    1   16      1.75      0.00
   -5    2   16      0.34      0.00
   -4    2   16      0.24      0.00
   -3    2   16      0.79      0.00
   -2    2   16      0.31      0.00
   -1    2   16     -0.64      0.00
    0    2   16      0.61      0.00
    1    2   16      0.92      0.00
    2    2   16      0.80      0.00
    3    2   16     -3.64      0.00
    4    2   16      2.52      0.00
    5    2   16     -0.33      0.00
    6    2   16      0.58      0.00
    7    2   16      0.67      0.00
    8    2   16      1.56      0.00
   -5    3   16      0.49      0.00
   -4    3   16     -0.24      0.00
   -3    3   16      0.75      0.00
   -2    3   16     -0.18      0.00
   -1    3   16     -1.09      0.00
    0    3   16      0.24      0.00
    1    3   16     -0.05      0.00
    2    3   16     -0.16      0.00
    3    3   16     -2.93      0.00
    4    3   16      3.19      0.00
    5    3   16     -1.11      0.00
    6    3   16      0.92      0.00
    7    3   16     -0.62      0.00
    8    3   16      0.19      0.00
   -5    4   16     -0.04      0.00
   -4    4   16     -0.73      0.00
   -3    4   16      0.29      0.00
   -2    4   16     -0.87      0.00
   -1    4   16     -1.25      0.00
    0    4   16      0.52      0.00
    1    4   16     -0.22      0.00
    2    4   16      0.45      0.00
    3    4   16     -1.75      0.00
    4    4   16      2.93      0.00
    5    4   16     -1.50      0.00
    6    4   16      0.85      0.00
    7    4   16     -0.95      0.00
    8    4   16     -0.01      0.00
   -4    5   16     -0.70      0.00
   -3    5   16      0.08      0.00
   -2    5   16     -0.79      0.00
   -1    5   16     -0.12      0.00
    0    5   16      1.41      0.00
    1    5   16     -0.46      0.00
    2    5   16      1.08      0.00
    3    5   16     -1.31      0.00
    4    5   16      2.23      0.00
    5    5   16     -0.66      0.00
    6    5   16      0.41      0.00
    7    5   16     -0.01      0.00
    8    5   16     -0.11      0.00
   -4    6   16     -0.52      0.00
   -3    6   16      0.31      0.00
   -2    6   16     -0.28      0.00
   -1    6   16      0.85      0.00
    0    6   16      0.95      0.00
    1    6   16     -1.85      0.00
    2    6   16      1.30      0.00
    3    6   16     -1.61      0.00
    4    6   16      1.36      0.00
    5    6   16     -0.39      0.00
    6    6   16     -1.23      0.00
    7    6   16      0.58      0.00
    8    6   16     -1.10      0.00
   -4    7   16     -0.24      0.00
   -3    7   16      1.04      0.00
   -2    7   16     -0.01      0.00
   -1    7   16      0.83      0.00
    0    7   16     -0.03      0.00
    1    7   16     -2.51      0.00
    2    7   16      1.98      0.00
    3    7   16     -2.24      0.00
    4    7   16      0.54      0.00
    5    7   16     -0.85      0.00
    6    7   16     -2.01      0.00
    7    7   16      1.28      0.00
    8    7   16     -1.52      0.00
   -3    8   16      1.71      0.00
   -2    8   16     -0.35      0.00
   -1    8   16      0.44      0.00
    0    8   16     -0.19      0.00
    1    8   16     -1.87      0.00
    2    8   16      2.31      0.00
    3    8   16     -2.67      0.00
    4    8   16      0.82      0.00
    5    8   16     -0.25      0.00
    6    8   16     -0.67      0.00
    7    8   16      1.91      0.00
    8    8   16     -1.13      0.00
   -2    9   16     -1.39      0.00
   -1    9   16      0.00      0.00
    0    9   16     -0.16      0.00
    1    9   16     -1.16      0.00
    2    9   16      1.57      0.00
    3    9   16     -2.16      0.00
    4    9   16      1.83      0.00
    5    9   16      0.68      0.00
    6    9   16      0.40      0.00
    7    9   16      1.36      0.00
    8    9   16     -0.70      0.00
   -2   10   16     -1.91      0.00
   -1   10   16      0.11      0.00
    0   10   16     -0.13      0.00
    1   10   16     -0.42      0.00
    2   10   16      0.41      0.00
    3   10   16     -1.36      0.00
    4   10   16      1.78      0.00
    5   10   16      0.28      0.00
    6   10   16      0.01      0.00
    7   10   16      0.34      0.00
   -1   11   16      0.58      0.00
    0   11   16     -0.12      0.00
    1   11   16      0.08      0.00
    2   11   16     -0.79      0.00
    3   11   16     -1.16      0.00
    4   11   16      1.17      0.00
    5   11   16     -0.34      0.00
    6   11   16     -0.16      0.00
    0   12   16     -0.38      0.00
    1   12   16      0.09      0.00
    2   12   16     -1.15      0.00
    3   12   16     -0.60      0.00
    4   12   16      1.73      0.00
    5   12   16     -0.05      0.00
    6   12   16      0.46      0.00
    2   13   16     -0.30      0.00
    3   13   16      0.38      0.00
    4   13   16      2.18      0.00
   -1   -8   17      0.37      0.00
    0   -8   17     -0.11      0.00
    1   -8   17      0.16      0.00
    2   -8   17     -0.12      0.00
   -3   -7   17      0.13      0.00
   -2   -7   17      0.45      0.00
   -1   -7   17     -0.15      0.00
    0   -7   17     -0.01      0.00
    1   -7   17     -0.02      0.00
    2   -7   17     -0.67      0.00
    3   -7   17      0.01      0.00
   -3   -6   17     -0.16      0.00
   -2   -6   17     -0.03      0.00
   -1   -6   17     -0.04      0.00
    0   -6   17     -0.14      0.00
    1   -6   17      0.27      0.00
    2   -6   17     -0.57      0.00
    3   -6   17      0.26      0.00
    4   -6   17     -0.11      0.00
   -4   -5   17      0.80      0.00
   -3   -5   17     -0.43      0.00
   -2   -5   17     -0.25      0.00
   -1   -5   17      0.80      0.00
    0   -5   17     -0.30      0.00
    1   -5   17      1.14      0.00
    2   -5   17     -0.38      0.00
    3   -5   17      0.14      0.00
    4   -5   17      0.16      0.00
    5   -5   17      0.42      0.00
   -4   -4   17      1.21      0.00
   -3   -4   17     -0.90      0.00
   -2   -4   17     -0.08      0.00
   -1   -4   17      1.13      0.00
    0   -4   17     -0.62      0.00
    1   -4   17      1.57      0.00
    2   -4   17     -1.18      0.00
    3   -4   17     -0.71      0.00
    4   -4   17      0.00      0.00
    5   -4   17     -0.61      0.00
    6   -4   17     -0.98      0.00
   -4   -3   17      0.82      0.00
   -3   -3   17     -1.36      0.00
   -2   -3   17      0.41      0.00
   -1   -3   17      0.82      0.00
    0   -3   17     -0.58      0.00
    1   -3   17      1.19      0.00
    2   -3   17     -2.20      0.00
    3   -3   17     -1.07      0.00
    4   -3   17      0.47      0.00
    5   -3   17     -0.98      0.00
    6   -3   17     -0.17      0.00
   -4   -2   17      0.05      0.00
   -3   -2   17     -0.76      0.00
   -2   -2   17      0.99      0.00
   -1   -2   17      0.35      0.00
    0   -2   17     -0.07      0.00
    1   -2   17      0.66      0.00
    2   -2   17     -1.79      0.00
    3   -2   17     -0.05      0.00
    4   -2   17      1.71      0.00
    5   -2   17     -1.04      0.00
    6   -2   17      0.68      0.00
   -4   -1   17     -0.28      0.00
   -3   -1   17      0.26      0.00
   -2   -1   17      0.34      0.00
   -1   -1   17     -0.38      0.00
    0   -1   17      0.43      0.00
    1   -1   17      0.30      0.00
    2   -1   17     -0.66      0.00
    3   -1   17      0.50      0.00
    4   -1   17      1.78      0.00
    5   -1   17     -1.77      0.00
    6   -1   17      1.21      0.00
    7   -1   17      1.15      0.00
   -4    0   17     -0.27      0.00
   -3    0   17      0.31      0.00
   -2    0   17     -1.14      0.00
   -1    0   17     -0.51      0.00
    0    0   17      0.90      0.00
    1    0   17     -0.22      0.00
    2    0   17     -0.44      0.00
    3    0   17     -0.09      0.00
    4    0   17      0.94      0.00
    5    0   17     -1.78      0.00
    6    0   17      2.06      0.00
    7    0   17      1.07      0.00
   -4    1   17     -0.17      0.00
   -3    1   17     -0.22      0.00
   -2    1   17     -1.50      0.00
   -1    1   17      0.28      0.00
    0    1   17      0.90      0.00
    1    1   17     -0.90      0.00
    2    1   17     -0.60      0.00
    3    1   17     -0.06      0.00
    4    1   17      0.62      0.00
    5    1   17     -0.97      0.00
    6    1   17      1.92      0.00
    7    1   17     -0.41      0.00
   -4    2   17      0.04      0.00
   -3    2   17     -0.66      0.00
   -2    2   17     -0.90      0.00
   -1    2   17      0.73      0.00
    0    2   17      0.17      0.00
    1    2   17     -0.74      0.00
    2    2   17      0.01      0.00
    3    2   17      0.62      0.00
    4    2   17      0.26      0.00
    5    2   17     -0.99      0.00
    6    2   17      0.58      0.00
    7    2   17     -2.03      0.00
   -4    3   17      0.41      0.00
   -3    3   17     -0.92      0.00
   -2    3   17     -0.23      0.00
   -1    3   17      0.84      0.00
    0    3   17     -0.34      0.00
    1    3   17      0.60      0.00
    2    3   17      0.58      0.00
    3    3   17      0.40      0.00
    4    3   17     -0.16      0.00
    5    3   17     -1.35      0.00
    6    3   17      0.42      0.00
    7    3   17     -1.64      0.00
    8    3   17      0.36      0.00
   -4    4   17      0.83      0.00
   -3    4   17     -0.86      0.00
   -2    4   17      0.63      0.00
   -1    4   17      1.10      0.00
    0    4   17     -0.61      0.00
    1    4   17      1.64      0.00
    2    4   17      0.02      0.00
    3    4   17     -0.58      0.00
    4    4   17      0.21      0.00
    5    4   17     -1.50      0.00
    6    4   17      1.25      0.00
    7    4   17     -0.82      0.00
    8    4   17      0.92      0.00
   -3    5   17     -0.79      0.00
   -2    5   17      1.25      0.00
   -1    5   17      0.64      0.00
    0    5   17     -1.22      0.00
    1    5   17      1.66      0.00
    2    5   17     -0.99      0.00
    3    5   17     -1.16      0.00
    4    5   17      0.74      0.00
    5    5   17     -2.01      0.00
    6    5   17      1.39      0.00
    7    5   17     -0.89      0.00
   -3    6   17     -1.02      0.00
   -2    6   17      1.10      0.00
   -1    6   17     -0.45      0.00
    0    6   17     -1.40      0.00
    1    6   17      1.40      0.00
    2    6   17     -1.41      0.00
    3    6   17     -0.90      0.00
    4    6   17      0.97      0.00
    5    6   17     -1.82      0.00
    6    6   17      1.49      0.00
    7    6   17     -0.58      0.00
   -2    7   17      0.44      0.00
   -1    7   17     -0.93      0.00
    0    7   17     -0.88      0.00
    1    7   17      0.95      0.00
    2    7   17     -1.16      0.00
    3    7   17      0.16      0.00
    4    7   17      1.38      0.00
    5    7   17     -0.48      0.00
    6    7   17      1.51      0.00
    7    7   17      0.07      0.00
   -2    8   17     -0.04      0.00
   -1    8   17     -0.37      0.00
    0    8   17     -0.44      0.00
    1    8   17      0.40      0.00
    2    8   17     -0.36      0.00
    3    8   17      1.22      0.00
    4    8   17      1.20      0.00
    5    8   17     -0.04      0.00
    6    8   17      0.36      0.00
    7    8   17      0.17      0.00
   -1    9   17      0.53      0.00
    0    9   17     -0.30      0.00
    1    9   17      0.12      0.00
    2    9   17      0.32      0.00
    3    9   17      1.05      0.00
    4    9   17     -0.03      0.00
    5    9   17     -0.80      0.00
    6    9   17     -0.68      0.00
    0   10   17     -0.38      0.00
    1   10   17     -0.14      0.00
    2   10   17      0.36      0.00
    3   10   17      0.37      0.00
    4   10   17     -0.49      0.00
    5   10   17     -0.69      0.00
    6   10   17     -0.18      0.00
    1   11   17     -0.12      0.00
    2   11   17      0.54      0.00
    3   11   17      0.64      0.00
    4   11   17      0.35      0.00
    5   11   17      0.09      0.00
   -1   -6   18     -0.29      0.00
    0   -6   18      0.64      0.00
    1   -6   18     -0.89      0.00
    2   -6   18      0.57      0.00
   -2   -5   18      0.63      0.00
   -1   -5   18     -1.02      0.00
    0   -5   18      0.76      0.00
    1   -5   18     -1.35      0.00
    2   -5   18      0.23      0.00
    3   -5   18     -0.39      0.00
    4   -5   18     -0.11      0.00
   -2   -4   18     -0.16      0.00
   -1   -4   18     -1.18      0.00
    0   -4   18      0.89      0.00
    1   -4   18     -1.37      0.00
    2   -4   18      0.42      0.00
    3   -4   18      0.21      0.00
    4   -4   18     -0.25      0.00
   -3   -3   18      0.60      0.00
   -2   -3   18     -0.75      0.00
   -1   -3   18     -0.50      0.00
    0   -3   18      1.03      0.00
    1   -3   18     -0.81      0.00
    2   -3   18      1.03      0.00
    3   -3   18      0.44      0.00
    4   -3   18     -0.31      0.00
    5   -3   18      1.19      0.00
   -3   -2   18     -0.05      0.00
   -2   -2   18     -1.25      0.00
   -1   -2   18     -0.01      0.00
    0   -2   18      0.76      0.00
    1   -2   18     -0.51      0.00
    2   -2   18      0.81      0.00
    3   -2   18     -0.70      0.00
    4   -2   18     -0.47      0.00
    5   -2   18      0.61      0.00
   -3   -1   18     -0.80      0.00
   -2   -1   18     -0.94      0.00
   -1   -1   18      0.53      0.00
    0   -1   18      0.74      0.00
    1   -1   18     -0.42      0.00
    2   -1   18      0.27      0.00
    3   -1   18     -1.54      0.00
    4   -1   18      0.40      0.00
    5   -1   18      0.32      0.00
    6   -1   18     -0.04      0.00
   -3    0   18     -0.40      0.00
   -2    0   18      0.48      0.00
   -1    0   18      1.08      0.00
    0    0   18      1.01      0.00
    1    0   18     -0.11      0.00
    2    0   18      0.44      0.00
    3    0   18     -1.00      0.00
    4    0   18      1.52      0.00
    5    0   18     -0.18      0.00
    6    0   18     -0.52      0.00
   -3    1   18      0.33      0.00
   -2    1   18      1.15      0.00
   -1    1   18      0.47      0.00
    0    1   18      0.86      0.00
    1    1   18      0.16      0.00
    2    1   18      0.38      0.00
    3    1   18     -0.76      0.00
    4    1   18      1.06      0.00
    5    1   18     -1.18      0.00
    6    1   18     -0.77      0.00
   -3    2   18      0.37      0.00
   -2    2   18      0.68      0.00
   -1    2   18     -0.56      0.00
    0    2   18      0.72      0.00
    1    2   18      0.12      0.00
    2    2   18     -0.64      0.00
    3    2   18     -1.12      0.00
    4    2   18      0.31      0.00
    5    2   18     -1.14      0.00
    6    2   18      0.51      0.00
   -3    3   18      0.24      0.00
   -2    3   18      0.43      0.00
   -1    3   18     -0.84      0.00
    0    3   18      0.79      0.00
    1    3   18     -0.28      0.00
    2    3   18     -1.56      0.00
    3    3   18     -0.73      0.00
    4    3   18      0.59      0.00
    5    3   18     -0.54      0.00
    6    3   18      1.69      0.00
    7    3   18     -0.21      0.00
   -2    4   18      0.22      0.00
   -1    4   18     -1.02      0.00
    0    4   18      0.46      0.00
    1    4   18     -0.76      0.00
    2    4   18     -1.39      0.00
    3    4   18      0.11      0.00
    4    4   18      0.77      0.00
    5    4   18     -0.70      0.00
    6    4   18      1.56      0.00
    7    4   18     -1.60      0.00
   -2    5   18     -0.20      0.00
   -1    5   18     -1.08      0.00
    0    5   18      0.07      0.00
    1    5   18     -0.71      0.00
    2    5   18     -0.32      0.00
    3    5   18      0.39      0.00
    4    5   18      0.59      0.00
    5    5   18     -0.66      0.00
    6    5   18      1.30      0.00
   -2    6   18     -0.12      0.00
   -1    6   18     -0.41      0.00
    0    6   18      0.06      0.00
    1    6   18     -0.15      0.00
    2    6   18      0.90      0.00
    3    6   18     -0.06      0.00
    4    6   18      0.70      0.00
    5    6   18     -0.17      0.00
    6    6   18      0.96      0.00
   -1    7   18      0.29      0.00
    0    7   18      0.04      0.00
    1    7   18      0.23      0.00
    2    7   18      1.47      0.00
    3    7   18     -1.26      0.00
    4    7   18      0.70      0.00
    5    7   18     -0.42      0.00
    6    7   18      0.16      0.00
    0    8   18     -0.22      0.00
    1    8   18     -0.01      0.00
    2    8   18      1.08      0.00
    3    8   18     -2.48      0.00
    4    8   18      0.79      0.00
    5    8   18     -0.71      0.00
    6    8   18      0.02      0.00
    1    9   18     -0.41      0.00
    2    9   18      0.58      0.00
    3    9   18     -2.11      0.00
    4    9   18      1.60      0.00
    5    9   18     -0.02      0.00
    2   10   18      0.59      0.00
    3   10   18     -0.54      0.00
    4   10   18      1.84      0.00
    0   -4   19     -0.50      0.00
    1   -4   19      1.05      0.00
    2   -4   19     -0.98      0.00
   -1   -3   19      0.67      0.00
    0   -3   19     -0.84      0.00
    1   -3   19      0.76      0.00
    2   -3   19     -1.57      0.00
    3   -3   19      0.36      0.00
   -1   -2   19      0.20      0.00
    0   -2   19     -0.62      0.00
    1   -2   19      0.44      0.00
    2   -2   19     -1.37      0.00
    3   -2   19      0.89      0.00
    4   -2   19      0.13      0.00
   -1   -1   19     -0.01      0.00
    0   -1   19     -0.26      0.00
    1   -1   19      0.22      0.00
    2   -1   19     -0.65      0.00
    3   -1   19      0.96      0.00
    4   -1   19     -0.15      0.00
   -2    0   19     -0.43      0.00
   -1    0   19     -0.46      0.00
    0    0   19     -0.45      0.00
    1    0   19     -0.40      0.00
    2    0   19     -0.74      0.00
    3    0   19     -0.18      0.00
    4    0   19     -0.69      0.00
    5    0   19     -0.54      0.00
   -2    1   19     -1.36      0.00
   -1    1   19     -0.22      0.00
    0    1   19     -0.35      0.00
    1    1   19     -0.70      0.00
    2    1   19     -0.92      0.00
    3    1   19     -0.55      0.00
    4    1   19     -0.08      0.00
    5    1   19      0.53      0.00
   -1    2   19      0.73      0.00
    0    2   19      0.11      0.00
    1    2   19     -0.24      0.00
    2    2   19     -0.43      0.00
    3    2   19      0.46      0.00
    4    2   19      0.75      0.00
    5    2   19      1.04      0.00
   -1    3   19      0.93      0.00
    0    3   19     -0.05      0.00
    1    3   19      0.43      0.00
    2    3   19     -0.27      0.00
    3    3   19      0.98      0.00
    4    3   19      0.27      0.00
    5    3   19      0.32      0.00
   -1    4   19      0.56      0.00
    0    4   19     -0.35      0.00
    1    4   19      1.15      0.00
    2    4   19     -0.87      0.00
    3    4   19      0.70      0.00
    4    4   19     -0.25      0.00
    5    4   19     -0.18      0.00
    0    5   19     -0.16      0.00
    1    5   19      1.60      0.00
    2    5   19     -1.63      0.00
    3    5   19      0.54      0.00
    4    5   19      0.10      0.00
    5    5   19     -0.43      0.00
    0    6   19      0.01      0.00
    1    6   19      1.20      0.00
    2    6   19     -2.13      0.00
    3    6   19      0.60      0.00
    4    6   19      0.36      0.00
    5    6   19     -1.02      0.00
    1    7   19      0.42      0.00
    2    7   19     -1.86      0.00
    3    7   19      0.88      0.00
    4    7   19      0.38      0.00
    3    8   19      1.33      0.00
    2    1   20      0.20      0.00
    2    2   20     -0.25      0.00
    2    3   20     -0.86      0.00
   12    0    0     -1.40      0.00
   12    1    0     -1.49      0.00
   12    8    0     -0.60      0.00
   -7   13    0     -0.69      0.00
    9   16    0     -0.74      0.00
   -2   18    0     -0.87      0.00
    0   19    0     -0.92      0.00
    6   19    0      0.38      0.00
    0  -19    1     -1.01      0.00
   -7  -18    1     -0.44      0.00
    2  -18    1     -0.28      0.00
   -8  -17    1      0.11      0.00
   -9  -16    1      0.24      0.00
  -11  -12    1      0.89      0.00
    9  -10    1      1.43      0.00
  -12   -8    1     -0.16      0.00
  -12   -7    1     -0.09      0.00
  -12   -2    1     -0.75      0.00
  -12   -1    1      0.07      0.00
   12    0    1      0.25      0.00
    2    3    1    -10.76      0.00
  -11    4    1      0.44      0.00
   12    9    1     -0.41      0.00
   -7   13    1     -0.06      0.00
   11   13    1      1.54      0.00
   10   15    1      0.32      0.00
   -2   18    1     -0.01      0.00
    0   19    1     -1.05      0.00
    6   19    1      0.41      0.00
   -5  -19    2      0.12      0.00
   -1  -19    2     -0.87      0.00
    0  -19    2     -0.32      0.00
    2  -18    2     -0.62      0.00
   -8  -17    2      0.30      0.00
  -10  -14    2     -0.67      0.00
    7  -13    2     -0.47      0.00
  -11  -11    2      0.51      0.00
    9  -10    2     -0.28      0.00
  -12   -6    2      0.00      0.00
  -12   -5    2      0.23      0.00
   11   -5    2      0.60      0.00
  -12   -4    2      0.04      0.00
  -12   -3    2      0.75      0.00
  -12   -2    2      1.38      0.00
   12    0    2     -1.04      0.00
  -11    4    2     -0.95      0.00
  -10    7    2      0.25      0.00
   12    9    2     -0.21      0.00
[truncated: 1,336,296 more chars]
